# Supplementary material for: High- and low-affinity cre boxes for CcpA binding in Bacillus subtilis revealed by genome-wide analysis
Source: BMC Genomics. 2012 Aug 17;13:401. doi: 10.1186/1471-2164-13-401 (PMC3463425; doi:10.1186/1471-2164-13-401)
Supplement: Additional file 1 — Gene expression fold changes "CcpA induction" vs "no CcpA induction". Expression fold changes in three microarrays experiments with low, medium and high CcpA expression induction. Activated genes - positive values, repressed genes - negative values. [file 1471-2164-13-401-S1.xls]

## Sheet: expression fold data
Additional file 1. Gene expression fold changes "CcpA induction" vs "no CcpA induction". Expression fold changes in three microarrays experiments with low, medium and high CcpA expression induction. Activated genes - positive values, repressed genes - negative values.
Gene ID	Gene name	Bayes.p LOW CcpA induction	fold change LOW CcpA induction	Bayes.p MEDIUM CcpA induction	fold change MEDIUM CcpA induction	Bayes.p HIGH CcpA induction	fold change HIGH CcpA induction
BSU00010	dnaA	0.241277	-1.15503	0.0306525	-1.15096	0.138179	1.07493
BSU00020	dnaN	0.0964886	-1.21257	0.245401	-1.08408	0.687469	-1.01874
BSU00030	yaaA	0.234827	1.11765	0.177521	-1.08039	0.191336	1.07354
BSU00040	recF	0.0265237	1.24683	0.777562	-1.01626	0.108998	1.08375
BSU00050	yaaB	0.0496047	1.2103	0.764569	-1.01696	0.0651027	1.1087
BSU00060	gyrB	0.361758	1.08507	0.195871	-1.08241	0.859255	1.00836
BSU00070	gyrA	0.30643	-1.09586	0.397948	1.05566	0.630695	-1.02239
BSU00080	yaaC	0.114063	1.24253	0.00315535	1.64975	0.0940526	1.09488
BSU00090	guaB	0.17824	-1.15264	0.00768877	1.23281	0.00590432	1.12303
BSU00100	dacA	0.934115	-1.0113	0.0568273	1.17743	0.221249	1.06537
BSU00110	yaaD	0.481564	-1.0651	0.000393035	1.34541	4.60567e-05	1.34142
BSU00120	yaaE	0.701269	1.0354	0.000176927	1.37536	0.000290247	1.25301
BSU00130	serS	0.0935691	1.19309	0.0476322	1.14636	0.753388	-1.02265
BSU00140	dck	0.995825	1.00061	0.194509	-1.09466	0.13376	1.08533
BSU00150	dgk	0.841223	1.01901	0.898919	1.00663	0.999353	-1.00004
BSU00160	yaaH	0.00478778	1.71772	0.00104928	1.64239	1.08829e-09	2.42266
BSU00170	yaaI	0.00105349	1.8429	3.89567e-05	2.56764	4.44709e-10	3.47725
BSU00180	yaaJ	0.0237645	1.31309	0.020057	1.22001	0.000245847	1.33439
BSU00190	dnaX	0.782786	-1.03284	0.625175	1.05002	0.54552	1.05796
BSU00200	yaaK	0.637668	-1.04429	0.141768	1.10837	0.0290589	1.10044
BSU00210	recR	0.433719	-1.11087	0.376023	-1.07426	0.00168215	-1.20768
BSU00220	yaaL	0.982473	-1.00257	0.675665	-1.03468	0.0299095	-1.1323
BSU00230	bofA	0.460895	1.08019	0.389171	-1.10322	0.155742	1.08378
BSU00240	csfB	0.0364263	1.37374	0.00312452	1.59093	0.107449	1.09302
BSU00250	xpaC	0.126436	1.48492	0.00538085	1.45942	0.0005933	1.30956
BSU00260	yaaN	0.129254	1.51084	0.0116867	1.27044	4.38283e-06	1.48628
BSU00270	yaaO	0.0748333	1.23589	0.890758	1.00772	0.0143541	1.25675
BSU00280	tmk	0.502546	1.0744	0.0904265	1.12143	0.0157203	1.24912
BSU00290	yaaQ	0.476651	1.06037	0.768864	-1.0168	0.825557	-1.01714
BSU00300	yaaR	0.536183	1.05176	0.991078	1.00068	0.595093	1.04235
BSU00310	holB	0.642981	1.04417	0.563176	1.03716	0.506807	1.05015
BSU00320	yaaT	0.9923	1.00083	0.219673	-1.08402	0.0466811	-1.1208
BSU00330	yabA	0.734477	-1.02579	0.913521	-1.00822	0.522285	-1.03045
BSU00340	yabB	0.549108	-1.06421	0.0052429	-1.21526	0.2031	-1.06828
BSU00350	yazA	0.473863	-1.09019	0.000104848	-1.34789	0.00198416	-1.22375
BSU00360	yabC	0.643602	-1.03863	0.112614	-1.14793	0.00859209	-1.19047
BSU00370	abrB	0.0182039	1.88488	0.0171214	1.23817	0.090954	1.13698
BSU00380	metS	0.170082	-1.13464	0.00144448	1.23974	0.00355344	1.18306
BSU00390	yabD	0.735727	-1.03128	0.359122	1.07444	0.549507	1.03013
BSU00400	yabE	0.0420277	1.37085	0.0307191	1.23024	1.8221e-05	1.68546
BSU00410	rnmV	0.431866	-1.1182	0.0406857	1.13385	0.00129933	1.37411
BSU00420	ksgA	0.102377	1.24883	0.0151483	1.25165	0.000285077	1.53123
BSU00430	yabG	0.720264	-1.03943	0.287765	-1.0926	0.272835	1.08964
BSU00440	veg	0.00391732	1.45454	0.0305623	1.18512	0.14723	1.07794
BSU00450	sspF	0.00782555	1.46606	0.0714865	1.12452	0.02342	1.15284
BSU00460	ispE	0.533165	-1.06664	0.508517	-1.04249	0.382915	1.04089
BSU00470	purR	0.0958179	1.17331	0.364898	-1.07146	0.042793	1.09462
BSU00480	yabJ	0.0833657	1.19553	0.000476019	1.36839	0.00763921	1.15002
BSU00490	spoVG	0.362089	-1.1201	0.0775201	1.14247	5.24329e-05	-1.48996
BSU00500	gcaD	0.267941	-1.21702	0.271077	1.07792	1.51605e-09	1.65768
BSU00510	prs	0.204462	-1.19893	0.00198136	1.26444	1.00616e-08	1.63161
BSU00520	ctc	0.00497341	1.76057	5.46521e-07	1.94593	2.97304e-08	1.58756
BSU00530	spoVC	0.0441893	1.21966	0.230633	1.09815	0.00155776	1.22151
BSU00540	yabK	0.0884124	1.18496	0.0750757	1.14113	0.00120926	1.16256
BSU00550	mfd	0.130673	-1.17673	0.196455	-1.08609	0.00017307	-1.2277
BSU00560	spoVT	0.248037	1.11309	0.223727	1.0995	0.158495	-1.10334
BSU00570	yabM	0.0279992	-1.37548	0.704276	-1.02953	0.00493298	1.21809
BSU00580	yabN	0.702562	-1.04406	0.00669213	1.24044	0.000161249	1.26846
BSU00590	yabO	0.87026	-1.01703	0.00436702	1.19902	7.97747e-06	1.30356
BSU00600	yabP	0.604626	-1.06014	0.0007682	1.28999	1.24759e-06	1.3791
BSU00610	yabQ	0.750333	1.03228	0.0034	1.24288	0.000192588	1.2209
BSU00620	divIC	0.174235	1.13012	0.00438803	1.20389	0.25576	-1.05106
BSU00630	yabR	0.770831	1.02418	4.55497e-06	1.54574	9.31594e-06	1.31949
BSU00640	spoIIE	0.324024	-1.12884	0.218534	-1.15427	0.150825	-1.18483
BSU00650	yabS	0.872143	-1.01664	0.844043	-1.01781	0.14639	-1.11603
BSU00660	yabT	0.482636	1.08129	0.931083	-1.007	0.0501914	1.19428
BSU00670	yacA	0.104281	-1.21529	0.000218837	-1.58944	2.30982e-08	-1.73795
BSU00680	hprT	0.14398	-1.16526	0.000127475	-1.57576	6.24915e-07	-1.49373
BSU00690	ftsH	0.434908	-1.06903	0.0934642	1.14104	0.00493967	-1.17918
BSU00700	yacB	0.134003	-1.18213	0.02368	1.14852	0.0102852	1.14342
BSU00710	yacC	0.208609	-1.14252	0.0366415	1.13716	0.000703424	1.19914
BSU00720	yacD	0.111822	-1.1776	0.000123756	1.40492	3.37593e-05	1.325
BSU00730	cysK	0.14572	-1.19216	4.87955e-05	2.85592	1.11688e-13	3.33448
BSU00740	pabB	0.917399	1.00965	0.055959	1.11881	0.0512777	1.10431
BSU00750	pabA	0.591956	1.04328	0.654474	1.02395	0.152775	1.08372
BSU00760	pabC	0.657445	-1.04446	0.977758	-1.00144	0.0633571	1.09456
BSU00770	sul	0.888664	1.01846	0.802735	-1.01425	0.476212	1.03653
BSU00780	folB	0.861911	-1.01807	0.177753	-1.07526	0.452913	-1.04007
BSU00790	folK	0.373018	-1.10755	0.000420258	-1.27794	0.00247791	-1.19394
BSU00800	yazB	0.403345	-1.10352	0.00764852	-1.17238	0.11195	-1.09399
BSU00810	yacF	0.495017	-1.07569	1.87542e-05	-1.41106	9.33996e-07	-1.42031
BSU00820	lysS	0.644375	-1.04605	0.00289112	-1.28082	4.77305e-06	-1.33494
BSU00830	ctsR	0.363417	1.10909	0.0561123	1.30892	0.350498	1.05144
BSU00840	mcsA	0.00602817	1.47107	0.136595	-1.13695	0.0784419	-1.12949
BSU00850	mcsB	0.0250903	1.40114	0.149344	-1.13655	0.0147635	-1.14883
BSU00860	clpC	0.116924	1.22303	0.309407	-1.09566	0.00101146	-1.24269
BSU00870	radA	0.0834891	1.22164	0.212435	1.10734	0.0325108	-1.14651
BSU00880	yacK	0.224376	1.16204	0.42748	1.07805	0.00538913	-1.18665
BSU00890	yacL	0.0126176	1.42244	0.00304781	1.42819	0.0218032	1.15797
BSU00900	yacM	0.0162299	1.25414	0.684755	1.03555	0.594487	1.02484
BSU00910	yacN	0.0410671	1.24129	0.2971	1.08067	0.911289	-1.00551
BSU00920	gltX	0.426231	1.08401	0.172748	1.09338	0.146704	-1.07316
BSU00930	cysE	0.862451	1.01865	0.0830703	-1.12293	0.244903	-1.05814
BSU00940	cysS	0.936183	1.007	0.00583194	-1.18691	0.28155	-1.05228
BSU00950	yazC	0.75345	1.03219	0.0610848	-1.11214	0.650345	-1.02153
BSU00960	yacO	0.526348	1.05403	0.00635567	-1.20239	0.0935039	-1.09208
BSU00970	yacP	0.867266	-1.01524	0.00315297	-1.2299	0.062631	-1.09415
BSU00980	sigH	0.130991	1.19678	0.17634	1.10313	0.164879	-1.07511
BSU00990	rpmGB	0.182087	1.17476	0.0943185	1.15145	0.333305	-1.05406
BSU01000	secE	0.309267	1.16672	0.138548	1.12358	0.897534	-1.00934
BSU01010	nusG	0.129364	-1.31461	2.51255e-06	-1.53808	0.0569306	-1.18145
BSU01020	rplK	0.609324	-1.04779	0.103998	-1.11085	0.527565	-1.02617
BSU01030	rplA	0.875742	-1.01387	0.284513	1.06236	0.0651686	-1.07113
BSU01040	rplJ	0.148271	-1.12537	0.0662815	-1.1421	0.000725376	-1.17076
BSU01050	rplL	0.0986092	1.19755	0.862505	-1.01002	0.0110336	-1.10713
BSU01060	ybxB	0.450715	-1.07724	4.44286e-06	-1.76982	0.00333684	-1.18606
BSU01070	rpoB	0.1214	-1.149	0.665425	-1.02397	0.3068	-1.0363
BSU01080	rpoC	0.837056	-1.02069	3.91299e-05	-1.5613	5.3778e-05	-1.27026
BSU01090	ybxF	0.297997	-1.09868	0.295817	-1.05895	0.0415814	-1.09023
BSU01100	rpsL	0.0826849	-1.22915	0.0713884	-1.11729	0.222027	-1.04631
BSU01110	rpsG	0.61968	-1.05124	0.00762852	-1.18618	0.372649	-1.03466
BSU01120	fusA	0.367933	1.07396	0.875546	-1.00894	0.431609	-1.02962
BSU01130	tufA	0.20959	1.13963	0.93984	1.00482	0.0346467	-1.09979
BSU01140	ybaC	0.988523	-1.00143	0.456248	-1.04867	0.024202	1.10128
BSU01150	rpsJ	0.246926	-1.14111	0.196806	-1.07713	0.739877	1.01309
BSU01160	rplC	0.194023	-1.13302	0.031925	-1.19961	0.77649	1.01087
BSU01170	rplD	0.785179	1.02405	0.0102414	-1.25547	0.720727	1.01433
BSU01180	rplW	0.327986	1.08135	0.291972	-1.06051	0.804077	-1.00909
BSU01190	rplB	0.984766	-1.00169	0.00680862	-1.27154	0.91867	1.00378
BSU01200	rpsS	0.805672	-1.02229	0.00101023	-1.37264	0.726851	-1.01387
BSU01210	rplV	0.311355	1.07824	0.0217527	-1.17866	0.818664	-1.00827
BSU01220	rpsC	0.283548	-1.10698	0.247142	-1.07193	0.596199	1.01891
BSU01230	rplP	0.707143	-1.02631	0.665868	-1.02758	0.17935	1.05024
BSU01240	rpmC	0.431647	-1.05807	0.01739	-1.17288	0.750254	1.0107
BSU01250	rpsQ	0.183846	-1.10453	0.0313793	-1.31042	0.190744	-1.05118
BSU01260	rplN	0.236734	-1.10594	0.0100466	-1.23119	0.307286	-1.04905
BSU01270	rplX	0.47858	-1.05219	0.0324311	-1.15457	0.875535	-1.00558
BSU01280	rplE	0.822633	-1.01526	0.344931	-1.07843	0.0587951	1.07596
BSU01290	rpsN	0.230717	-1.09334	0.0243854	-1.15737	0.410877	1.03058
BSU01300	rpsH	0.542281	-1.04615	0.0409839	-1.17731	0.422777	1.0293
BSU01310	rplF	0.422552	-1.0592	0.178583	-1.1294	0.388995	1.03872
BSU01320	rplR	0.563002	-1.04084	0.480779	-1.03969	0.463692	1.02553
BSU01330	rpsE	0.630589	-1.03656	0.309391	-1.05865	0.99395	1.00026
BSU01340	rpmD	0.397093	-1.06635	0.430991	-1.04699	0.138313	1.05806
BSU01350	rplO	0.75877	1.02308	0.826431	1.01208	0.324859	1.03409
BSU01360	secY	0.324035	1.07411	0.328664	-1.05484	0.402741	1.0304
BSU01370	adk	0.842878	1.0141	0.958958	1.0029	0.0727954	1.07255
BSU01380	map	0.211155	1.103	0.228	1.08216	0.262227	1.04175
BSU01390	infA	0.508891	1.07187	0.449451	1.06973	0.520231	1.02226
BSU01400	rpmJ	0.641114	-1.03996	0.697771	1.02806	0.772606	-1.01019
BSU01410	rpsM	0.418583	-1.06035	0.893693	1.00794	0.805595	1.0087
BSU01420	rpsK	0.948154	-1.0046	0.240579	-1.08051	0.841062	-1.00694
BSU01430	rpoA	0.882221	1.01166	0.298209	1.07077	0.845988	-1.00978
BSU01440	rplQ	0.637937	1.04009	0.253057	1.09951	0.0232357	-1.11002
BSU01450	ybxA	0.318043	1.09596	0.0636572	-1.13958	0.566012	1.03813
BSU01460	ybaE	0.611987	-1.04972	0.0141463	-1.23013	0.883925	1.00766
BSU01470	ybaF	0.751997	-1.035	0.0442277	-1.17703	0.444171	-1.04452
BSU01480	truA	0.0950171	-1.27293	1.93869e-05	-1.45941	1.10908e-06	-1.41723
BSU01490	rplM	0.145742	-1.32754	0.00921549	-1.18093	0.164561	-1.05542
BSU01500	rpsI	0.066078	-1.19148	0.276396	1.08708	0.0422844	1.10614
BSU01510	ybaJ	0.0853306	-1.30861	0.952306	-1.00369	0.0424604	1.11291
BSU01520	ybaK	0.165554	-1.22447	0.0833945	-1.15038	0.992562	-1.00054
BSU01530	cwlD	0.556294	-1.08441	0.99354	1.00086	0.227944	-1.12929
BSU01540	ybaL	0.0010051	-1.58089	2.13034e-11	-3.86882	2.22045e-16	-4.01308
BSU01550	gerD	0.919935	-1.04905	0.692819	-1.12862	0.828882	-1.09785
BSU01560	kbaA	0.0646287	-1.24857	6.27444e-10	-5.48029	1.73972e-12	-4.29418
BSU01570	ybaN	0.289556	-1.20753	0.00011816	-1.91719	0.000366331	-2.90341
BSU01580	ybaR	0.193715	1.12751	0.00740513	1.39033	0.0164524	1.11127
BSU01590	ybaS	0.904003	1.01216	0.308737	1.0679	0.0874675	1.20554
BSU01600	ybbA	0.576485	-1.06647	0.000478255	-1.49586	4.67451e-06	-1.5355
BSU01610	feuC	0.952304	-1.00612	0.0231002	-1.18574	0.0180881	-1.17122
BSU01620	feuB	0.308129	-1.11749	1.22013e-05	-1.57593	4.91566e-06	-1.63882
BSU01630	feuA	0.327325	-1.11738	0.00034434	-1.31449	9.15957e-07	-1.6164
BSU01640	ybbB	0.377353	1.09708	0.0232738	-1.32731	0.000595093	-1.33824
BSU01650	ybbC	0.0468513	2.49449	0.0621621	1.30832	0.639713	-1.11043
BSU01660	ybbD	0.63331	1.06562	0.688656	1.03327	0.0447826	-1.35793
BSU01670	ybbE	0.0404595	1.49464	0.0605764	-1.21137	6.57501e-05	-1.61603
BSU01680	ybbF	0.0418443	1.43293	0.0995842	-1.25638	0.000198034	-1.58748
BSU01690	ybbH	0.942947	1.01781	0.365182	-1.11252	0.000886317	-1.5038
BSU01700	ybbI	0.314891	1.20494	0.891866	1.01236	0.0025543	-1.32959
BSU01710	ybbJ	0.188598	1.20634	0.554904	1.05712	0.256258	1.08765
BSU01720	ybbK	0.151342	1.20179	0.0371804	1.22537	0.00661621	1.22483
BSU01730	sigW	0.247243	1.1381	0.0718651	1.1884	0.0172686	1.1514
BSU01740	ybbM	0.0867729	1.25902	0.00912847	1.23087	0.000177056	1.2491
BSU01750	ybbP	0.938239	-1.00666	0.448213	-1.04822	0.294871	1.05296
BSU01760	ybbR	0.703393	1.0419	0.653511	1.02612	0.739801	1.01691
BSU01770	ybbT	0.396766	-1.08611	0.376254	-1.04762	0.143274	-1.07676
BSU01780	glmS	0.00537183	-1.49577	0.109348	-1.20893	0.836962	-1.01811
BSU01790	ybbU	0.921476	-1.02594	0.265037	-1.16683	0.00404436	1.98087
BSU01800	alkA	0.328317	1.11951	0.311548	1.08427	0.273634	-1.07596
BSU01810	adaA	0.551662	-1.06943	0.626099	-1.05213	0.18748	-1.12628
BSU01820	adaB	0.18047	1.17665	0.869514	1.01684	0.71063	1.02679
BSU01830	ndhF	0.994058	1.00109	0.524621	1.09025	0.0582391	1.30482
BSU01840	ybcC	0.208293	1.18939	0.225667	1.12768	0.100643	1.18113
BSU01850	ybcD	0.616901	-1.05946	0.8996	1.0128	0.228276	1.13011
BSU01860	ybcF	0.326303	1.11612	0.0608352	1.18241	0.0615128	1.16207
BSU01870	ybcH	0.529945	1.07388	0.00533213	1.28525	0.0491348	1.15318
BSU01880	ybcI	0.937546	1.0071	0.851642	1.01426	0.258069	1.062
BSU01890	ybcL	0.795614	1.03023	0.145518	1.1328	0.055734	1.14298
BSU01900	ybcM	0.250051	-1.16829	0.861646	1.02413	0.631772	1.03689
BSU01910	ybcO	0.307843	1.11179	0.0495614	1.15725	0.255974	1.0712
BSU01920	ybcP	0.646445	1.08225	0.911764	-1.01174	0.215293	-1.13243
BSU01930	ybcS	0.394802	-1.09587	0.551936	-1.05522	0.809701	-1.01851
BSU01940	ybcT	0.538193	-1.0674	0.00183212	-1.32211	0.149794	-1.0881
BSU01950	ybdA	0.631058	-1.05478	0.000812673	-1.53213	0.0903243	-1.09177
BSU01960	ybdB	0.856543	1.02037	0.012943	-1.23934	0.0279645	-1.14827
BSU01970	ybdD	0.0952399	-1.20249	0.238948	1.09182	0.277242	-1.06367
BSU01980	ybdE	0.215007	-1.16883	0.237216	1.09676	0.593245	1.03055
BSU01990	ybdG	0.781213	1.03391	0.300091	1.07942	0.0553285	1.11941
BSU02000	ybdJ	0.720243	-1.03349	0.839405	1.01598	0.91255	-1.0059
BSU02010	ybdK	0.578335	-1.05533	0.861972	1.0114	0.859692	1.0099
BSU02020	ybdL	0.499147	-1.06759	0.473549	1.04688	0.332292	-1.06256
BSU02030	ybdM	0.391112	1.08113	0.00626645	1.24964	0.00343183	1.20906
BSU02040	ybdN	0.131735	-1.16442	0.638282	1.03462	0.87225	-1.01032
BSU02050	ybdO	0.00921597	1.34578	1.10007e-06	1.90846	0.000923163	1.43491
BSU02060	ybxG	0.000232789	2.03475	9.03378e-05	1.58722	0.000122232	1.29569
BSU02070	csgA	0.00611976	2.30803	0.117712	1.30644	0.333821	1.28321
BSU02080	ybxH	0.119513	1.24919	0.557817	1.0395	0.0612569	1.1445
BSU02090	ybxI	0.0373609	1.4553	0.206746	1.16787	0.645392	-1.05992
BSU02100	cypC	0.0303788	1.87177	0.003341	1.50154	0.000685449	1.41727
BSU02110	ybyB	0.0085403	4.20939	1.9194e-09	5.20918	0.000735628	1.54364
BSU02120	ybeC	0.0899121	1.28905	0.565674	-1.06415	0.0159307	-1.17345
BSU02130	glpQ	2.80768e-10	-4.18039	1.84297e-14	-17.3122	0	-21.5438
BSU02140	glpT	2.41739e-11	-5.91029	4.70735e-14	-20.0949	0	-27.0726
BSU02150	ybeF	0.852471	-1.01962	0.665555	1.03917	0.157992	1.11359
BSU02160	ybfA	0.265932	1.17208	0.00370116	1.26678	0.525378	1.09266
BSU02170	ybfB	0.0186086	1.36067	0.0162466	1.25627	0.219874	1.16657
BSU02180	ybfE	0.146748	1.15411	0.26537	-1.08062	0.00417598	1.19678
BSU02190	ybfF	0.861791	1.0156	0.844449	1.01217	0.742884	1.01618
BSU02200	ybfG	0.215817	-1.11562	5.98599e-05	-1.47493	1.82755e-06	-1.44586
BSU02210	ybfH	0.122123	1.20362	0.00349599	1.28583	0.00048916	1.29183
BSU02220	ybfI	0.422785	1.09083	0.277084	1.0772	0.0120329	1.16437
BSU02230	purT	0.00481436	1.41404	3.07482e-09	2.39551	2.90106e-10	1.92652
BSU02240	mpr	0.0397293	1.48393	4.98371e-05	1.58895	0.00411172	1.33614
BSU02250	ybfJ	0.000418711	1.92894	0.0011038	1.43858	0.323391	1.08238
BSU02260	ybfK	0.135232	1.15957	0.0177839	1.15785	0.08902	1.11398
BSU02270	pssA	0.429503	1.07713	4.69211e-05	-1.41279	7.49882e-05	-1.27095
BSU02280	ybfM	0.154367	1.13371	0.000247176	-1.33517	6.5042e-06	-1.32484
BSU02290	psd	0.354416	1.08839	0.000523708	-1.29518	5.88377e-06	-1.31073
BSU02300	ybfN	0.364897	1.09182	0.000938586	-1.37064	0.000754208	-1.24812
BSU02310	ybfO	0.023085	1.43414	7.9281e-05	1.45913	3.57362e-05	1.3609
BSU02320	ybfP	0.616569	1.06108	0.13481	1.09251	0.0612228	1.12625
BSU02330	ybfQ	0.33247	1.09864	0.0943861	1.10467	0.185704	-1.06468
BSU02340	gltP	0.680759	-1.05581	0.0633707	-1.21293	6.35362e-05	-1.52923
BSU02350	gamP	0.0242836	-1.26345	0.00109639	1.34053	0.0532845	1.12964
BSU02360	gamA	0.00256331	-1.41421	0.864815	1.02009	0.913422	1.00693
BSU02370	ybgA	0.938233	1.00704	0.000267952	-1.4226	8.18327e-05	-1.47168
BSU02380	ybgB	0.0755811	1.22835	0.247389	-1.09647	0.0055142	-1.2819
BSU02390	ybgE	0.00480445	1.72524	4.61575e-07	3.07185	4.40533e-05	2.30365
BSU02400	ybgF	0.250206	1.13436	0.000125718	1.76293	0.000823374	1.30352
BSU02410	ybgG	0.189674	1.18182	1.01517e-07	-1.91308	2.32925e-13	-2.92789
BSU02420	ybgH	0.169843	-1.32655	0.0257807	-1.81024	0.0513879	-1.59893
BSU02430	ybgJ	0.484175	-1.36871	0.54553	-1.0789	0.227822	-1.49683
BSU02440	ycbA	0.233176	-1.14846	0.581819	-1.04493	0.0240003	1.14589
BSU02450	ycbB	0.520752	-1.07003	0.626167	-1.0377	0.0561551	1.12996
BSU02460	ycbC	0.449675	-1.08088	0.720866	1.01836	0.089228	-1.11386
BSU02470	ycbD	0.237226	-1.1901	0.559656	-1.04194	0.714345	1.03988
BSU02480	ycbE	0.987041	-1.00192	0.0594058	1.17326	7.15901e-05	1.54714
BSU02490	ycbF	0.0525603	-1.26542	0.256772	-1.07703	0.00971138	-1.21327
BSU02500	ycbG	0.109071	-1.17527	0.328248	1.06871	0.49499	-1.03985
BSU02510	ycbH	1.31814e-05	-2.16881	2.93897e-05	-2.20536	4.09495e-12	-4.38779
BSU02520	ycbJ	0.119018	-1.16941	0.000382316	-1.32885	3.13958e-08	-1.54809
BSU02530	yczA	0.0332805	-1.30539	7.93602e-05	-1.56703	5.47202e-07	-1.6696
BSU02540	ycbK	0.0793139	-1.20275	8.6516e-05	-1.52083	1.08646e-08	-1.84044
BSU02550	ycbL	0.0571815	-1.23649	0.277072	-1.08354	0.074649	-1.11602
BSU02560	ycbM	0.233525	-1.13005	0.701803	-1.02931	0.250182	-1.06703
BSU02570	ycbN	0.559116	-1.06679	0.0586227	-1.15264	0.00226682	-1.22279
BSU02580	ycbO	0.262881	-1.1319	0.0219134	-1.2417	0.000185888	-1.28677
BSU02590	ycbP	0.00404909	2.54196	1.73505e-09	3.31684	2.28663e-05	2.55342
BSU02600	cwlJ	0.728537	-1.04659	0.000123247	-1.64152	0.000960463	-1.54905
BSU02610	ycbR	0.701118	-1.05275	0.277399	1.1102	0.18257	-1.14222
BSU02620	phoD	0.883651	1.01846	0.969042	-1.00419	0.208099	-1.21745
BSU02630	tatAD	0.200441	1.33944	0.0903813	-1.27639	0.204091	1.2422
BSU02640	tatCD	NA	-1.47432	0.870404	-1.02726	0.0887774	-2.31282
BSU02650	pcp	0.246807	-1.13707	0.481305	-1.05016	0.150461	1.08814
BSU02660	ycbU	0.668908	-1.04251	0.256976	-1.08435	0.095995	-1.12609
BSU02670	lmrB	0.0734872	-1.23285	0.000366863	-1.46518	0.000403316	-1.26568
BSU02680	lmrA	0.0859017	-1.38188	6.86819e-05	-1.52335	0.285791	-1.10203
BSU02690	yccC	0.0230991	2.71304	0.272936	1.23718	0.0517837	1.84251
BSU02700	lip	0.943596	1.00687	2.39651e-06	1.66129	1.81237e-11	2.04503
BSU02710	yczC	0.639411	1.04922	0.451505	1.04877	0.490956	1.0377
BSU02720	yccF	0.329308	1.1188	0.0214719	1.1707	0.0815134	1.08885
BSU02730	yccG	0.0712755	1.24698	0.0792331	1.16633	0.0131104	1.25535
BSU02740	yccH	0.933715	-1.00772	0.132652	1.1253	0.00158473	1.21895
BSU02750	natA	0.0229982	-1.43016	1.81341e-05	-1.77523	8.38041e-09	-1.686
BSU02760	natB	0.0255418	-1.36228	1.16577e-05	-1.72169	2.29209e-08	-1.79464
BSU02770	yccK	0.12097	-1.15734	3.13905e-05	-1.6002	1.25541e-08	-1.72098
BSU02780	ycdA	5.42108e-06	-2.26336	4.54586e-07	-2.57643	6.13784e-09	-2.7523
BSU02790	ycdB	0.969638	1.00376	0.0264576	-1.15716	0.00929348	-1.20124
BSU02800	ycdC	0.305633	-1.10224	0.0690365	-1.14604	0.197127	1.07947
BSU02810	ycdD	0.950522	-1.005	0.235411	1.08158	7.42684e-05	1.34689
BSU02820	rapJ	0.516023	1.06525	0.00542749	1.23234	0.00399573	1.17886
BSU02830	ycdF	0.000395735	2.64029	4.75096e-07	2.33481	0.00018162	1.7157
BSU02840	ycdG	0.000155579	2.85793	8.82349e-06	2.36842	2.33622e-05	1.87681
BSU02850	ycdH	0.868321	1.0196	0.0124556	-1.18329	0.108243	1.11983
BSU02860	ycdI	0.376687	-1.15116	0.0250371	-1.18445	0.0365772	1.19651
BSU02870	yceA	0.537588	-1.08622	0.353877	-1.07896	0.103966	1.10614
BSU02880	yceB	0.91187	-1.01185	0.000302197	1.42275	9.84796e-09	1.73151
BSU02890	yceC	0.0964865	1.32892	1.91344e-05	1.49989	0.000965996	1.21164
BSU02900	yceD	0.0257866	1.39915	4.28868e-07	1.79416	4.6067e-05	1.28425
BSU02910	yceE	0.0254019	1.44613	2.27712e-06	1.59107	0.000105092	1.30742
BSU02920	yceF	0.00195364	1.7419	1.90343e-06	1.75822	1.77348e-05	1.31775
BSU02930	yceG	0.111621	1.20141	0.00747129	1.23359	0.0342856	1.13988
BSU02940	yceH	0.155291	1.14864	0.000365909	1.38439	0.0035137	1.15961
BSU02950	yceI	0.0468886	1.24431	0.000592313	1.37562	4.95969e-05	1.33458
BSU02960	yceJ	0.843596	-1.02654	0.82177	1.02632	0.0512669	1.22555
BSU02970	yceK	0.878262	-1.01342	0.0944525	-1.14031	0.00108986	1.21707
BSU02980	opuAA	0.0535631	1.35137	0.00101278	1.25414	0.000194199	1.50286
BSU02990	opuAB	0.0301367	1.28774	0.000217142	1.31724	1.51798e-05	1.48793
BSU03000	opuAC	0.0067175	1.41959	0.000128931	1.43068	9.00317e-05	1.41466
BSU03010	amhX	0.00112317	2.34174	1.41489e-06	3.25014	0.000217796	1.88166
BSU03020	ycgA	0.0898481	1.32796	0.00286893	1.51506	0.0334514	1.36087
BSU03030	ycgB	0.00779115	-1.32311	2.76751e-06	-1.74704	6.92843e-07	-1.82349
BSU03040	amyE	8.71151e-08	-2.57196	2.38254e-13	-10.7306	0	-12.9103
BSU03050	ldh	0.036817	1.75482	0.00200479	1.71257	0.000978754	-2.06078
BSU03060	lctP	0.0616959	2.16852	0.841737	-1.04268	0.0034924	-3.37252
BSU03070	mdr	0.132137	-1.17668	0.0901142	-1.16076	0.00348715	-1.1636
BSU03080	ycgE	0.186566	1.13312	0.0371408	1.17636	0.482256	-1.04076
BSU03090	ycgF	0.417442	-1.07447	0.671206	1.03407	0.99516	1.00033
BSU03100	ycgG	0.446916	-1.1083	0.925489	1.00614	0.670237	1.03557
BSU03110	ycgH	0.359223	1.15404	0.508046	1.06303	0.00701683	1.24394
BSU03120	ycgI	0.235427	1.37623	0.640682	-1.07583	0.200642	1.17513
BSU03130	nadE	0.0913138	1.19759	0.0122151	1.19431	0.0424148	1.10889
BSU03140	tmrB	0.70619	1.04407	0.00568084	1.28976	1.68349e-05	1.38905
BSU03150	aroK	0.067304	1.22211	0.000104571	1.59761	0.000106996	1.30771
BSU03160	ycgJ	0.277539	-1.11076	0.149865	-1.37414	0.546507	-1.03569
BSU03170	ycgK	0.234414	-1.10604	0.588031	-1.04422	0.035198	-1.12039
BSU03180	cah	0.0287089	-1.26056	0.838955	1.02498	0.180167	-1.07572
BSU03190	ycgL	0.0153824	-1.27366	0.12976	1.15788	0.042807	-1.10988
BSU03200	ycgM	0.120617	1.21251	0.00605411	1.51932	0.896892	1.01404
BSU03210	ycgN	0.12604	-1.22538	0.860262	-1.01056	0.452016	1.03738
BSU03220	ycgO	0.0291949	-1.23851	0.0567726	-1.15052	0.000349981	-1.27693
BSU03230	ycgP	0.660651	1.05359	0.480693	-1.0614	0.52179	1.03893
BSU03240	ycgQ	0.133069	1.15032	0.497661	-1.04744	0.0307716	1.13902
BSU03250	ycgR	0.256573	1.10819	0.769142	1.02027	0.0062427	1.17186
BSU03260	ycgS	0.936991	-1.00872	0.465549	-1.0717	0.38557	-1.04985
BSU03270	ycgT	0.655863	1.07377	1.85857e-06	-1.64451	1.54268e-07	-1.68192
BSU03280	nasF	0.0874493	1.28842	0.00395477	-1.30449	4.76898e-06	-1.51049
BSU03290	nasE	0.047811	1.43063	0.000852909	-1.40124	2.83165e-07	-1.74801
BSU03300	nasD	0.11559	1.73313	1.46382e-05	-1.73889	3.04158e-06	-2.79366
BSU03310	nasC	0.0539337	1.81551	0.726247	1.08025	0.912515	1.01901
BSU03320	nasB	0.173958	1.21066	0.690271	1.05598	0.220716	1.12979
BSU03330	nasA	0.964178	1.00489	0.354375	-1.07285	0.082325	1.1291
BSU03340	yciA	0.0836023	1.24966	0.499556	1.07812	0.155772	1.17019
BSU03350	yciB	0.65121	-1.24753	0.371283	1.40934	0.124359	1.55309
BSU03360	yciC	0.766853	-1.14048	0.493809	-1.11709	0.176036	1.32278
BSU03370	yckA	0.910255	-1.01076	4.20901e-08	-2.33908	2.08727e-06	-1.70608
BSU03380	yckB	0.00394321	-1.41213	2.9872e-08	-3.53373	2.75798e-09	-2.10005
BSU03390	yckC	0.206968	-1.15072	0.184281	1.10006	0.0768123	1.11395
BSU03400	yckD	0.0350964	-5.1548	0.338078	1.25525	0.33317	-1.58591
BSU03410	yckE	0.10909	1.24642	0.00303226	1.40872	0.000639919	1.49585
BSU03420	nin	0.901834	1.01215	0.0818706	1.1831	0.189183	1.10127
BSU03430	nucA	0.410797	-1.09989	0.162746	1.08873	0.0648181	1.11
BSU03440	tlpC	0.243855	1.12905	0.00322593	1.30677	0.00423747	1.21739
BSU03450	hxlB	0.492711	1.06496	0.683984	-1.02526	1.9215e-06	-1.61654
BSU03460	hxlA	0.392385	1.08181	0.381533	-1.05083	3.07593e-07	-1.62423
BSU03470	hxlR	0.678553	-1.041	0.134142	-1.11348	0.323506	-1.05422
BSU03480	srfAA	0.000129414	-1.98154	1.67322e-09	-2.5211	4.70557e-12	-2.96668
BSU03490	srfAB	5.63777e-05	-1.86162	1.86538e-07	-2.2935	2.82441e-13	-3.21249
BSU03500	comS	2.26131e-05	-1.85735	1.86713e-10	-2.59462	3.37508e-14	-3.13929
BSU03510	srfAC	1.18754e-05	-1.87041	8.45363e-07	-2.16303	1.89115e-12	-3.15045
BSU03520	srfAD	0.000233059	-1.53431	1.81706e-05	-1.55588	3.88267e-12	-2.86154
BSU03530	ycxA	0.496137	-1.098	0.139543	-1.19468	2.23024e-06	-1.64884
BSU03540	ycxB	0.517584	-1.06549	0.110298	1.14216	0.15187	1.10508
BSU03550	ycxC	0.246625	-1.1817	0.185078	-1.1224	0.814004	-1.02279
BSU03560	ycxD	0.737885	1.05013	0.523272	-1.11044	0.354007	1.11456
BSU03570	sfp	0.311385	-1.10704	0.0717844	1.14098	1.0696e-06	1.43816
BSU03580	yczE	0.0916868	-1.20383	0.873547	-1.01306	3.54194e-06	1.47037
BSU03590	yckI	0.838356	1.01858	0.0247548	-1.20227	0.52933	-1.03516
BSU03600	yckJ	0.987109	1.00149	0.00833676	-1.24926	0.402813	-1.04737
BSU03610	yckK	0.672373	-1.03627	0.000547561	-1.32299	0.70254	1.01817
BSU03620	yclA	0.22107	1.14007	0.626071	1.04512	0.00423202	1.2238
BSU03630	yclB	0.766093	1.03759	0.923434	1.00692	0.133931	-1.14127
BSU03640	yclC	0.932887	-1.00881	0.0658412	-1.15771	0.00651138	-1.22325
BSU03650	yclD	0.16214	1.53128	0.587274	1.06914	0.533363	1.10428
BSU03660	yclE	0.229058	1.1201	0.0681361	-1.17782	6.03082e-05	-1.35188
BSU03670	yclF	0.00642728	-1.32557	5.09418e-09	-3.12143	6.88338e-14	-3.21207
BSU03680	yclG	0.373667	1.15755	0.000403061	-1.84399	0.0475427	-1.33121
BSU03690	yczF	0.130643	1.23248	0.326211	1.19547	0.390494	1.07018
BSU03700	gerKA	0.537706	1.07592	0.473159	-1.06573	0.0452221	1.16681
BSU03710	gerKC	0.561573	-1.0599	0.0748061	-1.11849	0.150634	-1.09487
BSU03720	gerKB	0.948156	1.00744	0.410142	-1.07151	0.497724	-1.04693
BSU03730	yclH	0.751317	-1.03965	0.190552	-1.12413	0.653451	-1.04115
BSU03740	yclI	0.591583	-1.0566	0.0246433	-1.17689	0.165508	-1.08791
BSU03750	yclJ	0.198196	-1.14636	0.00584227	-1.21215	0.00487236	-1.19632
BSU03760	yclK	0.280111	1.10402	0.212727	-1.0751	0.00800488	-1.15557
BSU03770	rapC	0.165156	-1.12434	0.0199584	-1.2041	5.97027e-08	-1.51307
BSU03780	phrC	0.498946	-1.06558	0.0278143	-1.21605	6.07192e-12	-1.91026
BSU03790	yclM	0.0163781	1.58447	0.000195333	1.4441	0.839924	1.02409
BSU03800	yclN	0.497939	-1.06295	1.42952e-12	-4.19891	7.36078e-14	-3.59302
BSU03810	yclO	0.413891	-1.07395	2.30749e-12	-4.48557	1.30562e-13	-3.74075
BSU03820	yclP	0.824482	1.02405	3.90552e-11	-4.60727	1.44329e-15	-3.85378
BSU03830	yclQ	0.554726	1.0641	1.44213e-09	-3.54943	2.22045e-16	-3.79042
BSU03840	ycnB	0.159088	-1.17018	0.325448	-1.07891	0.00444092	-1.2657
BSU03850	ycnC	0.174748	-1.20825	0.000715583	-1.35902	0.0681138	-1.12967
BSU03860	ycnD	0.51715	1.06289	0.473676	1.05761	0.000362075	-1.25193
BSU03870	ycnE	0.715268	-1.0344	0.708631	-1.02683	0.000100194	-1.2622
BSU03880	yczG	0.14709	1.16626	8.80069e-06	1.59882	5.17579e-07	1.48738
BSU03890	gabR	0.518383	1.06967	0.863897	1.01189	0.0823597	-1.11315
BSU03900	gabT	0.90659	-1.01075	0.439113	-1.06115	0.596095	-1.03437
BSU03910	gabD	0.356379	1.10628	0.631259	-1.02982	0.611288	-1.0267
BSU03920	glcU	0.595053	1.1129	0.123501	1.33925	0.242525	-1.43414
BSU03930	gdh	0.882674	1.0308	0.742519	1.06615	0.647347	1.10212
BSU03940	ycnI	0.932831	-1.01294	0.0115956	-1.24378	0.0529113	1.19159
BSU03950	ycnJ	0.00226092	-1.43253	0.000230965	-1.53003	0.0800628	1.18209
BSU03960	ycnK	0.00143273	-1.45389	0.00217299	-1.37877	0.17317	1.16522
BSU03970	ycnL	0.08537	1.1797	0.428026	1.06435	0.0246752	-1.13273
BSU03980	mtlA	0.32422	-1.11832	2.88471e-06	-2.55996	1.1676e-07	-3.81226
BSU03990	mtlD	0.350416	1.14061	2.62079e-06	-3.66854	2.69837e-08	-4.36595
BSU04000	ycsA	0.0100133	-1.74928	4.83391e-13	-6.01659	0	-10.3497
BSU04010	sipU	0.000266896	-1.58507	2.51976e-06	-1.61378	8.6082e-08	-1.56705
BSU04020	yczH	0.48881	-1.08836	0.0374489	-1.1719	0.453949	-1.04791
BSU04030	ycsD	0.332542	-1.08744	0.363398	1.06437	0.807527	-1.01314
BSU04040	ycsE	0.305843	-1.09381	0.207429	-1.08385	0.434903	-1.0356
BSU04050	ycsF	0.000931459	1.70737	0.00254156	1.37645	1.34717e-07	1.5722
BSU04060	ycsG	0.000993422	1.58641	0.0240775	1.41076	8.37507e-05	1.3742
BSU04070	ycsI	0.0518706	1.28381	0.0159431	1.23071	3.48001e-05	1.33229
BSU04080	kipI	0.0174662	1.29262	0.00211261	1.57839	0.000504633	1.35564
BSU04090	kipA	0.808223	-1.02166	0.0259239	1.34688	0.0174862	1.18992
BSU04100	kipR	0.782028	-1.0237	0.00436153	1.50082	0.000966396	1.32975
BSU04110	ycsK	0.755556	-1.02609	0.168743	1.19771	0.0121983	1.16981
BSU04120	yczI	0.460164	-1.08563	0.0010626	1.54795	3.65525e-10	1.88162
BSU04130	yczJ	0.939113	1.00787	0.721175	1.03712	0.866598	1.00982
BSU04140	pbpC	0.682902	-1.03862	0.01357	-1.18997	6.55777e-06	-1.31929
BSU04150	ycsN	0.161127	1.14097	0.0586467	-1.12262	1.44509e-05	-1.34587
BSU04160	mtlR	0.00168444	-1.46474	1.3805e-07	-2.74003	2.33015e-10	-2.48171
BSU04170	ydaB	0.139534	1.14588	0.0407053	1.19094	0.00907024	1.18375
BSU04180	ydaC	0.00218675	2.50565	0.000408465	1.68331	0.00171193	1.38421
BSU04190	ydaD	0.000457784	3.00541	2.78145e-08	2.87006	1.58386e-05	2.2541
BSU04200	ydaE	0.000281667	2.38333	0.000462103	1.89733	7.03634e-05	1.87374
BSU04210	ydaF	0.115245	1.15783	0.0148076	1.23396	0.0100833	1.14446
BSU04220	ydaG	0.000445878	3.03875	2.52854e-09	3.60714	8.26937e-09	2.18526
BSU04230	ydaH	0.00334226	1.39921	3.21284e-06	1.86606	0.000263897	1.55132
BSU04240	ydzA	0.0344104	-1.29136	1.57934e-11	-6.39186	2.22045e-16	-6.3524
BSU04250	lrpC	0.0939086	-1.165	0.0401753	-1.19302	9.14436e-05	-1.31622
BSU04260	topB	0.795357	-1.02117	0.0717954	-1.10643	0.00167056	-1.19636
BSU04270	ydaJ	0.550463	1.0593	0.139648	-1.1321	0.168513	-1.10273
BSU04280	ydaK	0.859618	-1.01813	0.00010209	-1.49965	0.00447747	-1.27411
BSU04290	ydaL	0.875773	-1.01739	0.00012827	-1.64947	0.000898214	-1.37417
BSU04300	ydaM	0.779887	1.02902	0.000297984	-1.56327	3.77662e-05	-1.44521
BSU04310	ydaN	0.12676	1.15722	2.21639e-05	-1.59414	1.13718e-07	-1.73121
BSU04320	ydaO	0.915912	1.0127	0.000986699	-1.33178	4.84166e-07	-1.52059
BSU04330	mutT	0.180656	-1.1624	0.0128844	-1.39092	0.000722069	-1.39406
BSU04340	ydaP	0.000441673	2.79758	3.99115e-06	3.07947	2.57587e-06	2.72805
BSU04350	ydaQ	0.0186596	3.41834	0.9785	-1.00345	0.601189	-1.20566
BSU04360	mntH	0.151835	1.32827	1.00114e-06	1.98083	0.00056435	1.74344
BSU04370	ydaS	0.000417664	3.01903	1.90953e-07	4.27333	1.20725e-07	3.27506
BSU04380	ydaT	0.000408363	2.57803	9.34056e-06	2.63193	6.32957e-06	2.0421
BSU04390	ydbA	0.634818	-1.04455	0.967634	1.00294	0.0917662	1.10433
BSU04400	gsiB	0.00157332	3.84301	4.30977e-11	8.21579	6.96926e-08	3.2241
BSU04410	ydbB	0.0905558	1.20208	1.70932e-06	1.76917	0.000125084	1.3087
BSU04420	ydbC	0.203367	1.17502	7.61071e-07	1.83981	5.95516e-06	1.46605
BSU04430	ydbD	0.0329769	1.27435	0.0160015	1.47615	0.0127906	1.28075
BSU04440	dctB	0.0310226	-1.32075	0.00164691	-1.46892	2.64239e-05	-1.47607
BSU04450	dctS	0.20218	-1.1353	0.04179	-1.14847	0.557717	1.03265
BSU04460	dctR	0.0657585	-1.2639	0.735802	1.02523	0.00755084	1.24567
BSU04470	dctP	1.47762e-11	-7.4065	8.46656e-13	-12.2638	0	-16.635
BSU04480	ydbI	0.369314	1.07725	0.00103876	1.32361	3.1047e-05	1.35065
BSU04490	ydbJ	0.699693	-1.03437	0.249361	-1.09114	0.244898	-1.06379
BSU04500	ydbK	0.525888	-1.05785	0.513208	-1.03653	0.156872	-1.07161
BSU04510	ydbL	0.95965	1.00643	0.618364	-1.04111	0.00314494	-1.48761
BSU04520	ydbM	0.192778	1.21166	0.00477318	1.47335	0.000245611	1.37411
BSU04530	ydbN	0.521325	1.19297	5.43411e-05	-1.71639	5.01206e-06	-2.93656
BSU04540	ydbO	0.0420847	1.22315	0.108221	1.09769	0.16524	-1.07551
BSU04550	ydbP	0.324531	1.13859	0.110413	1.13809	0.062585	1.10742
BSU04560	ddl	0.459294	-1.06392	0.0780858	-1.11009	0.731873	-1.0156
BSU04570	murF	0.980293	-1.00212	0.0349919	-1.13896	0.352319	-1.04241
BSU04580	ydbR	0.688028	-1.04505	0.00829627	-1.19111	0.000136639	-1.23007
BSU04590	ydbS	0.375361	1.15452	0.190459	1.13772	0.500322	1.04513
BSU04600	ydbT	0.123485	1.33659	0.51117	1.04239	0.549501	1.03872
BSU04610	ydcA	0.672324	1.04867	0.0174461	-1.16804	0.6695	-1.02166
BSU04620	acpS	0.173763	1.14473	0.0196466	-1.17985	0.0121099	-1.1865
BSU04630	ydcC	0.956035	1.00514	0.0132831	-1.21168	0.0153144	-1.2096
BSU04640	alr	0.404928	-1.08427	0.99955	-1.00003	0.482006	1.03329
BSU04650	ydcD	0.49342	-1.06129	0.720923	1.02443	0.472437	1.02724
BSU04660	ydcE	0.765497	1.02754	0.11252	1.10947	0.00104508	1.16436
BSU04670	rsbR	0.767528	-1.02495	0.0904383	1.10484	0.00726217	1.14887
BSU04680	rsbS	0.351852	-1.08602	0.536483	-1.04956	0.402306	1.04066
BSU04690	rsbT	0.305863	-1.10362	0.522973	-1.04295	0.981932	-1.00102
BSU04700	rsbU	0.665066	-1.04329	0.079062	1.10735	0.70105	1.01867
BSU04710	rsbV	0.00153403	2.09389	1.54265e-06	1.90135	0.000497354	1.26589
BSU04720	rsbW	0.00202812	2.345	4.97143e-07	1.99992	8.90471e-05	1.3595
BSU04730	sigB	0.000963684	2.45168	5.83298e-07	1.79611	1.47868e-05	1.47707
BSU04740	rsbX	0.00379314	2.5087	4.63649e-05	1.6865	7.24171e-06	1.5004
BSU04750	ydcF	0.0198828	1.31737	0.921003	1.00895	0.780643	-1.02189
BSU04760	ydcG	0.893077	1.01306	0.993646	-1.00057	0.134769	1.09031
BSU04770	ydcH	0.00551276	2.41656	0.0816338	1.18875	0.0346988	1.19253
BSU04780	ydcI	0.963645	1.00399	0.319193	1.06262	0.525088	-1.03302
BSU04790	ydcK	0.29131	1.10352	0.00156099	1.3649	3.49407e-06	1.3517
BSU04800	ydcL	0.754305	-1.02824	0.00208317	-1.25662	0.0833903	1.08078
BSU04810	ydcM	0.0285508	1.32357	0.013836	1.2053	0.0341571	1.16479
BSU04820	ydcN	0.532375	1.06717	0.894124	1.00942	0.0382395	1.10971
BSU04830	sacV	0.925818	1.01118	0.0148822	-1.82136	0.0128187	-1.59234
BSU04840	ydcO	0.487065	1.09067	0.0234996	-1.89933	0.0496818	-1.50937
BSU04850	ydcP	0.674263	-1.04028	0.0121274	-1.83943	0.0735052	-1.54713
BSU04860	ydcQ	0.202292	1.38261	0.0131317	-2.04224	0.0400186	-1.84015
BSU04870	ydcR	0.626929	-1.15174	0.0124786	-3.47742	0.392186	-1.65566
BSU04880	ydcS	0.22853	-1.83646	0.115825	-1.90183	0.00453139	-2.93815
BSU04890	ydcT	0.442314	1.18095	0.0773161	-1.84912	0.0201537	-2.0018
BSU04900	yddA	0.460511	1.16296	0.0362551	-2.12925	0.112842	-1.58368
BSU04910	yddB	NA	-1.29738	0.124051	-1.92471	0.00484566	-3.35235
BSU04920	yddC	0.499984	-1.08395	0.0132202	-2.28061	0.0459675	-1.79023
BSU04930	yddD	0.863127	1.08164	0.0421583	-2.18526	0.709359	-1.20287
BSU04940	yddE	0.319573	-1.12818	0.261553	-1.19065	0.191373	-1.26191
BSU04950	yddF	0.799478	1.02777	0.0738865	-1.15593	0.00788995	-1.27541
BSU04960	yddG	0.777601	-1.06531	0.00561733	-2.4931	0.364185	-1.30451
BSU04970	yddH	NA	-7.53166	0.213081	-1.64182	0.0621557	-1.92898
BSU04980	yddI	0.180429	-2.08055	0.0272717	-2.29111	0.18477	-2.02346
BSU04990	yddJ	0.434275	1.09858	0.000672785	1.40678	2.041e-05	1.35521
BSU05000	yddK	0.851928	1.01656	5.8983e-06	1.65134	0.00143737	1.18397
BSU05010	rapI	0.191945	1.16679	7.11234e-05	1.58266	0.022734	1.17056
BSU05020	phrI	0.105718	1.17089	1.7246e-06	1.8873	1.15452e-05	1.35742
BSU05030	yddM	0.768726	1.02533	0.016399	1.24806	0.00360036	-1.17471
BSU05040	yddN	0.285989	-1.11409	0.338892	-1.07031	0.0512023	1.11228
BSU05050	lrpA	0.500023	-1.07962	0.545393	-1.05175	0.00285055	1.17518
BSU05060	lrpB	0.252286	-1.12319	0.840762	1.01831	0.596249	-1.04014
BSU05070	yddQ	0.837423	1.01784	0.880227	-1.01205	0.216379	1.06214
BSU05080	yddR	0.403647	-1.09391	0.351493	1.08708	0.00696453	1.21647
BSU05090	yddS	0.145742	1.15457	2.16554e-05	1.72819	1.95496e-08	1.65329
BSU05100	yddT	0.122462	1.19481	4.59648e-08	2.0229	1.27382e-05	1.85468
BSU05110	ydeA	0.579614	1.0533	0.193351	1.10775	0.181321	1.08324
BSU05120	cspC	0.0696723	1.26513	0.168344	1.2397	0.0508793	-1.10963
BSU05130	ydeB	0.0156928	1.33779	3.94623e-05	1.41574	0.0981135	1.0908
BSU05140	ydzE	0.157703	1.14556	0.087198	1.15536	0.0767003	1.11199
BSU05150	ydeC	0.675971	-1.04096	0.0126387	1.22683	0.100045	1.09399
BSU05160	ydeD	3.57309e-05	-1.79284	0.777903	1.01822	0.103072	-1.10496
BSU05170	ydeE	0.425207	1.08987	0.0219209	1.20907	0.0446476	1.14104
BSU05180	ydeF	0.508871	1.0685	0.118836	1.13053	0.524694	1.03863
BSU05190	ydeG	0.116712	-1.20576	0.739754	-1.02286	0.231373	-1.06876
BSU05200	ydeH	0.584258	-1.04961	0.0682668	1.14963	0.199446	1.06782
BSU05210	ydeI	0.221431	-1.12669	0.0184187	1.2146	0.000860403	1.23853
BSU05220	ydeJ	0.60901	-1.04489	0.0444291	1.17473	0.56994	1.02925
BSU05230	ydeK	0.216198	1.19358	0.0992781	-1.17213	0.48044	-1.06721
BSU05240	ydeL	0.914405	1.01142	0.152226	1.10126	0.00699521	1.17426
BSU05250	ydeM	0.740438	-1.03037	0.000116699	1.36537	0.000841393	1.19614
BSU05260	ydeN	0.620483	1.04788	0.340038	1.08526	0.0223407	1.1505
BSU05270	ydzF	0.410726	-1.08317	0.574936	1.04798	0.00447188	1.21466
BSU05280	ydeO	0.285294	1.09643	0.000211365	1.4001	0.00177075	1.20434
BSU05290	ydeP	0.931404	1.00812	0.51449	1.04417	0.103533	1.11461
BSU05300	ydeQ	0.806517	-1.03085	0.299846	-1.11912	0.283601	-1.09882
BSU05310	ydeR	0.829847	-1.09857	0.0619546	-1.3816	0.662953	-1.20264
BSU05320	ydeS	0.557986	-1.06306	0.792318	1.01525	0.184153	-1.07032
BSU05330	ydeT	0.535156	-1.0825	0.0141804	-1.25076	0.474661	1.05701
BSU05340	ydfA	0.187461	-1.12774	0.0596293	-1.22743	0.526869	1.03839
BSU05350	ydfB	0.254055	1.2921	0.108319	1.20524	0.719581	-1.04655
BSU05360	ydfC	0.421179	-1.33479	0.420199	1.12993	0.0439878	1.77892
BSU05370	ydfD	0.111813	-1.20425	0.135654	-1.12203	0.117239	-1.12737
BSU05380	ydfE	0.00610835	1.87042	0.227739	-1.14337	0.00683409	-1.58501
BSU05390	ydfF	0.0590713	-1.24348	0.000105237	-1.78379	1.39434e-08	-1.77956
BSU05400	ydfG	0.089455	1.19749	0.000288801	1.46618	0.003087	1.20129
BSU05410	ydfH	0.700654	-1.04601	0.991654	-1.00078	0.761144	-1.01745
BSU05420	ydfI	0.626537	1.05908	0.120592	1.11694	0.00463557	-1.20756
BSU05430	ydfJ	0.6229	1.22572	0.913135	-1.0137	0.932542	1.01702
BSU05440	nap	0.0316501	-1.23079	0.542975	-1.03981	0.166795	1.06997
BSU05450	ydfK	0.35517	-1.13187	0.227462	-1.12918	0.00865761	1.30592
BSU05460	ydfL	0.891583	-1.01386	0.0396441	1.17138	0.0121706	1.20859
BSU05470	ydfM	0.22321	-1.21476	0.00916683	1.25717	0.0052389	1.25657
BSU05480	ydfN	0.660713	1.11395	0.631565	-1.08238	0.422851	-1.19601
BSU05490	ydfO	0.564287	1.09685	0.11577	-1.22788	0.635335	-1.10305
BSU05500	ydfP	0.0623935	1.27446	0.00983979	1.27642	0.00926117	1.2931
BSU05510	ydfQ	0.428311	-1.12569	0.546715	1.09291	0.252126	1.12679
BSU05520	ydzH	0.405014	-1.46558	0.37721	1.26702	0.919664	-1.04474
BSU05530	ydfR	NA	-2.53857	0.620058	1.14802	0.625687	-1.22228
BSU05540	ydfS	0.311349	-1.13348	0.0768817	1.22986	0.00136489	1.47221
BSU05550	cotP	0.737347	1.14682	0.977541	1.00467	0.659452	1.09705
BSU05560	ydgA	0.603481	1.22222	0.310462	1.20956	0.345788	1.39713
BSU05570	ydgB	0.98796	1.00597	0.385259	1.38111	0.418209	1.30813
BSU05580	ydgC	0.017553	-1.28925	0.534772	-1.0346	0.0474085	-1.10344
BSU05590	ydgD	0.021824	-1.26398	0.139999	-1.10126	0.13028	-1.07304
BSU05600	ydgE	0.0584094	-1.23572	0.0704412	-1.13749	0.00396306	-1.19134
BSU05610	expZ	0.598796	-1.04833	0.000956807	-1.31768	0.00403326	-1.22623
BSU05620	ydgF	0.176405	1.14794	0.978076	1.00155	0.153712	-1.07948
BSU05630	dinB	0.433035	1.09322	0.530682	1.04621	0.160977	-1.08515
BSU05640	ydgG	0.214552	-1.21238	0.120741	-1.11329	0.336008	1.07359
BSU05650	ydgH	0.20736	-1.1423	0.715345	-1.02409	0.0638876	-1.11302
BSU05660	ydgI	0.412271	-1.09652	0.354154	1.05709	0.153553	1.088
BSU05670	ydgJ	0.887262	-1.01484	0.718021	-1.02577	0.987295	1.00108
BSU05680	ydgK	0.954453	-1.00528	0.000712532	-1.31182	6.58156e-05	-1.30267
BSU05690	ydhB	0.698311	1.0455	0.769315	1.01912	0.0647341	-1.10086
BSU05700	ydhC	0.695433	-1.03275	0.00135636	1.24335	0.000569878	1.22366
BSU05710	ydhD	0.353601	-1.09837	0.298816	-1.08398	0.0920694	1.13394
BSU05720	ydhE	0.768776	1.0327	0.610442	1.04452	0.0391088	-1.15922
BSU05730	ydhF	0.521781	1.0915	0.200422	-1.15743	0.0066849	-1.65358
BSU05740	phoB	0.870677	-1.02001	0.161644	-1.19638	0.190733	-1.32115
BSU05750	ydhG	0.45786	-1.06193	0.000222596	-1.47894	2.76858e-06	-1.51273
BSU05760	ydhH	0.819449	1.02135	0.151661	-1.11789	0.0270053	-1.14103
BSU05770	ydhI	0.789395	1.0274	0.0118764	-1.25392	0.0774097	-1.11125
BSU05780	ydhJ	0.807296	1.02318	0.138297	-1.10444	0.520854	-1.03792
BSU05790	ydhK	0.000439798	2.03062	0.000295859	1.56033	0.00260151	1.45563
BSU05800	ydhL	0.898533	-1.01126	0.809237	1.02389	0.617109	-1.03999
BSU05810	gmuB	4.38665e-07	-3.0231	1.28786e-14	-15.5733	0	-35.8226
BSU05820	ydhN	5.89855e-07	-2.66525	1.68033e-10	-5.98934	4.72955e-14	-13.5375
BSU05830	ydhO	3.08854e-06	-3.03578	0.00062752	-6.48842	4.44089e-16	-19.3293
BSU05840	ydhP	1.05348e-05	-2.87315	1.6398e-13	-15.5962	0	-22.3205
BSU05850	ydhQ	8.9288e-06	-1.9572	5.54797e-08	-2.08307	3.63864e-12	-2.18731
BSU05860	ydhR	1.37301e-06	-2.37234	0.0619615	-2.01027	4.9627e-13	-4.4522
BSU05870	ydhS	3.80025e-07	-2.64396	7.43146e-11	-5.58523	8.14904e-13	-6.0899
BSU05880	ydhT	7.52572e-07	-2.26794	1.7173e-09	-3.71745	8.54872e-14	-4.31019
BSU05890	ydhU	0.277608	-1.63472	0.81496	-1.10907	0.103891	-1.87078
BSU05900	thiL	0.101853	1.14639	0.0222403	1.14865	1.313e-06	1.36999
BSU05910	ydiB	0.340869	-1.12475	0.00506141	-1.22884	0.249813	-1.05705
BSU05920	ydiC	0.0938611	-1.20777	0.00125227	-1.86545	0.0847407	-1.09118
BSU05930	ydiD	0.0995361	-1.1889	0.0102999	-1.20901	0.0149182	-1.12567
BSU05940	gcp	0.0825019	-1.1929	0.000222713	-1.34769	0.000718869	-1.20326
BSU05950	ydiF	0.876922	-1.01413	0.10995	1.13648	0.197627	-1.07228
BSU05960	ydiG	0.0672326	-1.17408	0.51155	-1.03657	0.00912995	-1.16874
BSU05970	ydiH	0.28886	-1.09201	0.935788	-1.00511	0.0248834	-1.11262
BSU05980	tatAY	0.828918	-1.02005	0.148096	1.09458	0.209624	-1.06574
BSU05990	tatCY	0.430895	1.09006	0.0269452	1.17826	0.789427	-1.01189
BSU06000	ydiK	0.0138791	1.30367	0.0560899	1.13759	0.310939	-1.04735
BSU06010	ydiL	0.0868933	1.19823	0.106198	-1.10403	0.0140411	-1.13724
BSU06020	groES	0.970543	1.00587	0.000152899	-1.68512	0.000975935	-1.22902
BSU06030	groEL	0.410639	1.13402	2.73225e-05	-1.53681	7.77938e-07	-1.40883
BSU06040	ydiM	0.781773	1.02848	5.56983e-08	-2.21998	1.0066e-07	-1.92668
BSU06050	ydiN	0.305761	-1.11261	2.01015e-07	-2.09339	2.70721e-07	-1.8837
BSU06060	ydiO	0.710995	-1.03872	0.511634	-1.05676	0.0171969	-1.14461
BSU06070	ydiP	0.729847	-1.02986	0.566294	-1.04472	0.00395351	-1.1653
BSU06080	ydiQ	0.301617	1.27951	0.860241	1.03298	0.0527201	-1.6583
BSU06090	ydiR	0.623562	-1.04501	5.53892e-05	1.43997	0.0969983	1.09532
BSU06100	ydiS	0.249873	1.10701	0.000595568	1.33451	0.289641	1.05525
BSU06110	ydjA	0.411633	-1.07047	0.00982702	1.19254	0.79788	1.01346
BSU06120	ydjB	0.256488	-1.10561	0.971899	1.00227	0.12103	1.09968
BSU06130	ydjC	0.45291	-1.0833	0.178926	1.14426	0.418502	1.07153
BSU06140	gutR	0.00602542	-1.31444	0.0116836	-1.23671	0.00249869	-1.2116
BSU06150	gutB	0.0924231	-1.20238	0.342863	-1.09915	0.951291	-1.00337
BSU06160	gutP	0.185671	-1.14507	0.418263	-1.06844	0.00644146	-1.2195
BSU06170	ydjE	0.0466052	1.44263	3.00959e-08	3.50362	1.13276e-11	2.4798
BSU06180	pspA	0.105042	1.42735	2.61608e-07	2.0067	6.42218e-06	1.45293
BSU06190	ydjG	0.0141936	1.67264	0.000105261	1.62976	1.23057e-05	1.38876
BSU06200	ydjH	0.00910378	1.51411	5.49024e-07	1.65158	7.59091e-05	1.47879
BSU06210	ydjI	0.0109752	1.44339	7.65016e-07	1.88848	6.72749e-06	1.5752
BSU06220	ydjJ	0.0082317	1.52301	0.0441227	1.23943	0.00291198	1.27952
BSU06230	ydjK	0.949746	-1.00704	0.211217	-1.16886	2.64115e-05	-1.62748
BSU06240	ydjL	0.121933	1.23938	1.98651e-07	2.44318	2.79525e-08	1.72783
BSU06250	ydjM	0.257625	-1.18432	0.0846108	-1.23021	0.449865	-1.08548
BSU06260	ydjN	0.370495	1.19275	0.00878354	-1.46737	0.00518398	-1.5664
BSU06270	ydjO	0.0413454	1.33433	0.00174833	1.25236	0.0729578	1.10776
BSU06280	ydjP	0.0585356	1.66091	0.0720158	1.13999	0.0684666	1.15686
BSU06290	yeaA	0.144908	1.50268	0.302922	1.12041	0.667656	1.02827
BSU06300	cotA	0.0263579	1.50095	0.736383	1.04099	0.633521	1.10873
BSU06310	gabP	0.122781	1.35062	0.0790664	-1.11901	0.000180058	-1.39611
BSU06320	yeaB	0.73806	1.02993	0.0479208	1.16889	0.0408351	-1.1247
BSU06330	yeaC	0.396863	-1.0763	0.911455	1.00781	0.654347	-1.02374
BSU06340	yeaD	0.155487	-1.13353	0.00255234	-1.23003	0.0090205	-1.13345
BSU06350	yebA	0.12048	-1.19954	0.592094	1.05591	0.000536088	-1.23923
BSU06360	guaA	0.00354155	-1.42309	0.395378	1.05227	0.498336	-1.03648
BSU06370	pbuG	0.310622	-1.11926	0.000170859	-1.54024	6.09115e-09	-1.9148
BSU06380	yebC	0.131486	1.29967	0.000308961	1.39709	0.000104671	1.31246
BSU06390	yebD	0.824752	-1.0264	0.87947	1.01298	0.261746	-1.20909
BSU06400	yebE	0.154463	1.15292	0.00232375	-1.33226	0.0599847	1.13522
BSU06410	yebG	0.0575178	1.18869	0.515768	1.04854	0.976607	1.00195
BSU06420	purE	0.0240405	1.2217	1.25516e-06	-1.87784	1.95929e-05	-1.63047
BSU06430	purK	0.026487	1.25459	3.31078e-05	-1.6785	5.53434e-05	-1.51994
BSU06440	purB	0.241407	1.12884	7.07378e-05	-1.44835	0.000155343	-1.6868
BSU06450	purC	0.0907355	1.19287	0.56365	-1.05181	0.00538704	-1.57261
BSU06460	purS	0.0116955	1.27161	0.323542	1.10937	0.00341003	-1.5535
BSU06470	purQ	0.107487	1.18477	0.193356	1.16757	0.00114875	-1.6283
BSU06480	purL	0.229008	1.13224	0.0475745	1.36754	0.000236158	-1.67056
BSU06490	purF	0.205438	1.12001	0.10286	1.25785	0.0049795	-1.46269
BSU06500	purM	0.919017	-1.01157	0.187605	-1.11912	0.000833573	-1.45318
BSU06510	purN	0.578735	1.05839	0.977421	-1.00251	0.00015946	-1.59809
BSU06520	purH	0.990953	1.00117	0.697084	-1.04056	0.000759713	-1.4888
BSU06530	purD	0.48821	1.08471	0.698145	-1.03517	0.00767651	-1.3546
BSU06540	yezC	0.936145	-1.00797	0.00296556	1.26448	0.0361474	1.1242
BSU06550	yecA	0.304476	1.86903	0.575048	-1.13916	0.635804	1.1166
BSU06560	yerA	4.59576e-10	-4.72655	4.29803e-10	-13.4626	0	-12.2759
BSU06570	yerB	0.270154	-1.11262	3.47614e-06	-1.62	5.30748e-10	-1.83907
BSU06580	yerC	0.301674	1.15033	0.0987106	-1.19007	3.57453e-06	-1.4901
BSU06590	yerD	0.00206198	2.36655	0.325674	-1.12538	0.854803	1.03175
BSU06600	pcrB	0.488528	-1.09567	0.668536	-1.02297	0.013795	1.13574
BSU06610	pcrA	0.0982111	-1.16902	0.00445343	-1.22374	0.310626	-1.05226
BSU06620	ligA	0.242032	-1.135	0.00347187	-1.21062	0.00748709	-1.15801
BSU06630	yerH	0.823698	-1.01878	0.0367315	-1.12786	0.0149917	-1.13478
BSU06640	yerI	0.247539	1.12891	0.00271742	1.28968	0.196535	1.06242
BSU06650	sapB	0.0221386	1.2731	0.00307702	1.30836	1.3887e-05	1.36185
BSU06660	opuE	0.000406569	2.33046	4.25947e-09	2.48747	1.7837e-08	2.32035
BSU06670	gatC	0.0686655	-1.20834	0.0154252	-1.17133	0.323041	-1.04216
BSU06680	gatA	0.0308399	-1.26649	0.00283495	-1.27585	0.0536352	-1.09568
BSU06690	gatB	0.435417	1.07317	0.416829	-1.04934	0.266353	-1.05691
BSU06700	yerO	0.255428	-1.14042	0.0119214	-1.19881	0.0875001	-1.11935
BSU06710	yerP	0.143723	-1.15704	0.0605163	-1.15711	6.99525e-06	-1.33122
BSU06720	yerQ	0.357413	-1.11605	0.93678	1.00422	0.0955685	1.13502
BSU06730	yefA	0.0955402	-1.25467	0.000188737	-1.35093	0.0920541	-1.11597
BSU06740	yefB	0.444044	1.12105	0.217217	1.17119	0.0753085	1.24294
BSU06750	yefC	0.345334	-1.18431	0.00257924	-1.3229	0.160274	-1.13552
BSU06760	yeeA	0.143953	-1.20994	0.0800923	-1.19372	0.000181833	-1.24567
BSU06770	yeeB	0.477182	-1.08035	0.0166044	-1.28235	0.000102452	-1.25435
BSU06780	yeeC	0.77413	-1.02785	0.216749	-1.11576	5.81721e-05	-1.31849
BSU06790	yeeD	0.632543	1.07231	0.425456	1.14046	0.835808	1.03247
BSU06800	yezA	0.77091	1.03876	0.151024	1.19165	0.685363	-1.1108
BSU06810	yeeF	0.647702	1.0478	0.633415	1.04231	0.941165	-1.00664
BSU06820	yeeG	0.926117	1.01491	0.472054	-1.09492	0.783577	-1.03464
BSU06830	rapH	0.648524	-1.04139	3.50085e-06	1.94903	5.65754e-08	1.60509
BSU06840	yeeI	0.744366	-1.02969	9.35856e-05	1.40635	0.00121745	1.22042
BSU06850	yeeK	0.340872	1.09519	0.00358658	1.33949	0.034042	1.19897
BSU06860	yezE	0.766806	1.02996	0.0779122	-1.13379	0.00967004	-1.16688
BSU06870	yesE	0.79883	-1.02892	0.320619	-1.05692	0.107944	-1.1034
BSU06880	yesF	0.983458	-1.00228	0.520734	-1.04844	0.014924	-1.17567
BSU06890	cotJA	0.699896	1.05085	0.0984079	-1.18305	0.00138638	-1.382
BSU06900	cotJB	0.295691	-1.17766	0.0510626	-1.47217	0.00529221	-1.73762
BSU06910	cotJC	0.765694	-1.03824	0.0269718	-1.32569	0.0273685	-1.25681
BSU06920	yesJ	0.789545	1.02499	0.573127	1.04414	0.347303	1.04767
BSU06930	yesK	0.742566	-1.05108	0.00793039	-1.18049	0.0364984	-1.11386
BSU06940	yesL	0.0138841	-1.32956	2.34167e-05	-1.58925	7.81228e-09	-2.04637
BSU06950	yesM	6.60136e-05	-1.92593	1.09716e-07	-2.99087	1.16274e-11	-3.7784
BSU06960	yesN	0.000919429	-1.53811	1.28472e-05	-2.09152	6.96261e-11	-2.70292
BSU06970	yesO	0.418468	-1.10834	0.042034	-1.31836	0.0415957	-1.28182
BSU06980	yesP	0.410764	-1.10357	0.126729	-1.17124	0.0043302	-1.27517
BSU06990	yesQ	0.530674	1.0802	0.18998	1.12228	0.257616	-1.07456
BSU07000	yesR	0.893015	-1.01538	0.347263	-1.05232	0.215259	-1.07332
BSU07010	yesS	0.899548	-1.02592	0.819077	1.0347	0.0418353	1.45249
BSU07020	yesT	0.277964	1.20101	0.570969	1.07358	0.0697962	-1.19275
BSU07030	yesU	0.417657	-1.09683	0.407911	-1.11564	0.015073	-1.25694
BSU07040	yesV	0.535646	1.06827	0.578377	-1.04572	0.478763	-1.04622
BSU07050	yesW	0.469985	-1.11714	0.973485	-1.00537	0.00262456	-1.61115
BSU07060	yesX	0.758481	-1.04643	0.830572	-1.03459	0.00232074	-1.36528
BSU07070	yesY	0.433182	1.21165	0.939441	1.00843	0.364523	-1.08717
BSU07080	yesZ	0.936957	1.01096	0.0631182	-1.27222	0.259083	-1.12334
BSU07090	yetA	0.880586	1.01753	0.473127	1.10074	0.127492	1.12878
BSU07100	lplA	0.890167	-1.02312	0.00167228	-1.55341	5.73228e-06	-1.77803
BSU07110	lplB	0.896086	1.0157	0.0381154	-1.16994	0.000149885	-1.26724
BSU07120	lplC	0.507679	-1.0739	4.68435e-05	-1.77624	5.8407e-09	-2.0733
BSU07130	lplD	0.0927116	-1.23647	0.00276801	-1.47691	1.06196e-05	-1.80873
BSU07140	yetF	0.734889	1.03897	0.151153	-1.09881	0.00769929	-1.20505
BSU07150	yetG	0.303643	-1.11489	1.458e-08	-2.50302	1.01696e-13	-2.47581
BSU07160	yetH	0.687213	-1.03668	0.311042	-1.06915	0.802067	1.01207
BSU07170	yetI	0.150702	-1.14876	2.3818e-05	-1.77457	6.87018e-08	-1.59596
BSU07180	yezB	0.869762	-1.01377	0.000306924	-1.55824	1.08415e-07	-1.48876
BSU07190	yezD	0.514417	-1.12684	0.0607271	2.65551	2.22045e-16	7.45384
BSU07200	yetJ	0.541481	1.06159	1.36541e-07	1.84068	1.89122e-10	1.76605
BSU07210	yetK	0.370052	1.1033	2.02913e-05	1.60523	1.08097e-08	1.75722
BSU07220	yetL	0.542718	-1.06875	0.894846	-1.01052	0.000640961	1.29737
BSU07230	yetM	0.104178	-1.24443	0.0124011	-1.44335	0.000851032	-1.51949
BSU07240	yetN	0.0787721	-1.27092	0.876492	-1.01078	0.00294954	1.30795
BSU07250	yetO	0.0796393	2.8843	0.527386	-1.15996	0.549431	1.16398
BSU07260	yfnI	0.278063	-1.14878	0.0860031	1.18422	0.0100641	1.17136
BSU07270	yfnH	0.860851	-1.02115	0.370379	-1.06109	0.153024	1.17745
BSU07280	yfnG	0.418859	1.55372	0.953542	-1.01565	0.502375	-1.33656
BSU07290	yfnF	0.509687	1.14552	0.327528	-1.19015	0.924912	-1.02149
BSU07300	yfnE	0.345816	-1.12614	0.0515912	-1.24387	0.043298	-1.2298
BSU07310	yfnD	0.884228	-1.01632	0.732951	-1.04372	0.139854	-1.1128
BSU07320	yfnC	0.333762	1.1059	7.07173e-05	1.44209	0.00448246	1.23913
BSU07330	yfnB	0.225088	1.1316	0.000176842	1.4312	0.00207175	1.21459
BSU07340	yfnA	0.00159218	1.45709	6.22267e-10	3.23571	2.99212e-11	2.95998
BSU07350	yfmT	0.00153558	1.51834	4.57688e-08	2.59446	1.366e-06	1.79397
BSU07360	yfmS	0.000289225	1.64594	2.18643e-08	2.72762	3.70465e-06	1.70429
BSU07370	yfmR	0.982453	1.00206	0.00383247	1.24205	0.151421	1.09074
BSU07380	yfmQ	0.379412	1.13043	0.0903522	-1.23347	0.0108478	-1.77949
BSU07390	yfmP	0.00713674	1.37731	0.00731396	1.24927	0.015441	1.17798
BSU07400	yfmO	0.42265	1.10379	0.277426	1.10748	0.151153	1.15011
BSU07410	yfmN	0.699135	-1.18182	0.206786	1.27542	0.200612	-1.70838
BSU07420	yfmM	0.173474	-1.13436	0.00237544	-1.26178	0.000561249	-1.23476
BSU07430	yfmL	0.085196	-1.21695	0.536278	-1.04322	0.104562	1.09804
BSU07440	yfmK	0.386309	1.10048	0.509889	1.05478	0.957554	1.00368
BSU07450	yfmJ	0.311582	-1.10707	0.473831	-1.05113	0.9733	1.00181
BSU07460	yfmI	0.757428	1.02923	0.958624	1.0033	0.970197	-1.00198
BSU07470	yfmH	0.3394	1.10461	1.96383e-07	2.08671	2.88039e-05	1.47305
BSU07480	yfmG	0.234906	1.1142	0.0102262	1.20639	0.050019	1.12705
BSU07490	yfmF	0.471768	-1.06101	0.344794	-1.06135	0.366743	1.04095
BSU07500	yfmE	0.0632003	-1.18909	0.00029196	-1.33963	0.183699	-1.07084
BSU07510	yfmD	0.169162	-1.13658	0.00250733	-1.2698	0.11014	-1.08447
BSU07520	yfmC	0.092625	-1.16021	0.18274	-1.08703	0.48585	1.03323
BSU07530	yfmB	0.0229922	1.77673	1.59705e-06	1.74674	0.0347842	1.17338
BSU07540	yfmA	0.964019	-1.00919	0.451636	1.09618	0.0676542	1.22188
BSU07550	yflT	0.000266999	3.70707	1.11584e-08	4.33387	1.70185e-05	1.86647
BSU07560	pel	0.000160775	-1.86881	1.05826e-08	-2.03604	1.28416e-10	-2.14209
BSU07570	yflS	0.0203397	1.43528	1.37644e-08	2.35245	4.01901e-13	2.67552
BSU07580	citS	0.0891518	-1.18209	0.00022086	-1.49587	1.47519e-10	-2.14226
BSU07590	citT	0.00610274	-1.30927	2.14643e-06	-2.34257	5.83156e-12	-2.8364
BSU07600	yflP	0.00601357	-1.33392	2.36614e-06	-2.37801	1.54248e-11	-3.13394
BSU07610	citM	0.00270407	-2.56792	3.61837e-08	-2.70876	1.29321e-11	-2.92609
BSU07620	yflN	0.000560752	-1.64144	1.19063e-08	-2.68881	4.77772e-11	-3.07111
BSU07630	yflM	0.0489437	-1.24672	0.000205658	-1.45023	0.000203813	-1.25919
BSU07640	yflL	0.220513	-1.16478	0.0573957	-1.25635	0.0773211	-1.14115
BSU07650	yflK	0.422682	-1.07577	0.00502446	-1.22688	1.92245e-05	-1.34813
BSU07660	yflJ	0.419827	1.0877	0.752601	-1.02556	0.000973013	-1.22005
BSU07670	yflI	0.374168	1.07981	0.473437	-1.04307	0.0012656	-1.22623
BSU07680	yflH	NA	-4.56722	0.24227	-2.10581	NA	-3.4453
BSU07690	yflG	0.535169	1.06351	0.00265298	1.21284	0.960317	1.0026
BSU07700	nagP	0.19202	-1.13777	0.00415819	-1.31524	4.06067e-08	-1.57472
BSU07710	yflE	0.0969131	-1.1845	0.0111365	-1.17497	0.0184963	1.13241
BSU07720	yflD	0.0658206	1.3464	0.091492	1.16028	5.35815e-05	1.37635
BSU07730	yflC	0.0764724	1.26715	5.91718e-06	1.60953	7.11439e-05	1.39453
BSU07740	yflB	0.0260935	1.38311	1.11847e-06	1.68451	1.09254e-06	1.58542
BSU07750	yflA	0.000795767	3.00142	1.64983e-06	3.32513	7.91478e-09	2.98128
BSU07760	yfkT	0.340913	1.155	0.262843	1.15536	0.100634	1.79869
BSU07770	yfkS	NA	-3.49675	0.744976	-1.1115	0.24775	-2.37096
BSU07780	yfkR	0.673808	1.06375	0.621405	-1.0856	0.683397	-1.0584
BSU07790	yfkQ	0.0173492	1.95036	0.847117	-1.02799	0.0867599	-1.42273
BSU07800	treP	7.21042e-07	-3.22928	4.44089e-15	-13.0193	0	-17.5423
BSU07810	treA	9.54678e-08	-2.54313	4.98672e-11	-10.1553	0	-15.9027
BSU07820	treR	0.000107685	-1.62675	3.47434e-08	-1.81294	1.03035e-11	-2.00154
BSU07830	yfkO	0.0966602	-1.15726	0.100545	-1.1399	0.00999528	-1.1574
BSU07840	yfkN	0.519659	-1.07514	0.667569	1.06637	0.192905	1.07924
BSU07850	yfkM	0.00233038	2.01501	0.000124166	2.26461	4.58178e-08	2.32976
BSU07860	yfkL	0.104383	1.16729	0.00752204	1.23693	0.000125839	1.23659
BSU07870	yfkK	0.840446	-1.0191	0.000679167	1.34084	0.000895371	1.21608
BSU07880	yfkJ	0.000308232	2.21107	3.17972e-05	2.29934	9.54696e-09	1.90642
BSU07890	yfkI	0.00397912	1.82739	0.000289677	1.47171	6.49101e-07	1.49552
BSU07900	yfkH	0.00173092	2.01287	0.000325666	1.89618	1.38374e-07	1.78564
BSU07910	yfkF	0.402501	1.12415	0.841267	-1.0157	0.166836	1.08226
BSU07920	yfkE	0.00969997	1.7996	0.0195597	1.20458	0.000814577	1.33038
BSU07930	yfkD	0.0212742	1.62928	0.0181587	1.2353	0.0333295	1.13022
BSU07940	yfkC	0.69091	1.03728	0.000813161	1.36079	8.14819e-09	1.57885
BSU07950	yfkB	0.302695	-1.10856	0.00212251	1.25304	9.80048e-08	1.55014
BSU07960	yfkA	0.782905	-1.02493	0.00268293	1.30535	2.33509e-08	1.6076
BSU07970	yfjT	0.32905	-1.10376	3.56438e-05	1.49212	0.000510147	1.4774
BSU07980	yfjS	0.832417	-1.02646	0.0318678	1.17356	0.00230786	1.484
BSU07990	yfjR	0.787088	-1.02471	0.00539911	1.24646	0.111367	1.09273
BSU08000	yfjQ	0.483206	1.07148	0.00139163	1.28685	0.0018255	1.21847
BSU08010	yfjP	0.686219	1.03697	0.61635	1.03268	0.622634	1.02232
BSU08020	yfjO	0.913465	1.00932	0.0253079	-1.20122	0.0449114	-1.11174
BSU08030	yfjN	0.148935	-1.19433	0.117013	-1.12019	0.67437	-1.02375
BSU08040	yfjM	0.164355	-1.13894	0.0331274	-1.19806	0.00434754	-1.16683
BSU08050	yfjL	0.365259	-1.08536	0.974	1.00247	0.647024	-1.02473
BSU08060	acoA	0.718598	-1.08257	0.844143	-1.03416	0.00136745	-1.80138
BSU08070	acoB	0.151752	-1.23172	0.00213734	-1.58922	0.00237654	-1.42009
BSU08080	acoC	0.38291	-1.12351	0.942591	1.00929	0.988938	1.00138
BSU08090	acoL	0.684027	-1.04126	0.333249	-1.094	0.673166	-1.02712
BSU08100	acoR	6.1296e-09	-4.77758	4.02789e-13	-18.7445	0	-21.7473
BSU08110	sspH	9.1529e-10	-3.78645	7.04325e-13	-9.86276	0	-15.3588
BSU08120	yfjF	0.0354648	-1.24599	0.000343628	-1.46542	1.64492e-06	-1.4935
BSU08130	yfjE	0.00798457	-1.26755	1.55905e-06	-1.82124	2.99111e-08	-1.75985
BSU08140	yfjD	0.0327671	-1.20536	2.27251e-05	-1.65728	1.48595e-07	-1.71082
BSU08150	yfjC	0.0259118	-1.28822	5.76628e-06	-1.76038	2.44739e-06	-1.83295
BSU08160	yfjB	0.00172939	-1.42065	3.23199e-07	-2.51987	1.92307e-06	-2.35863
BSU08170	yfjA	0.0476601	-1.31206	3.24618e-05	-1.98224	1.59166e-05	-1.88856
BSU08180	malA	0.000210392	-1.68031	2.97305e-06	-2.00979	5.08358e-11	-2.59454
BSU08190	yfiA	0.118328	-1.18747	0.339215	-1.07841	0.0608009	-1.14222
BSU08200	malP	0.00115719	-1.57478	0.000101782	-1.43656	4.37516e-09	-2.21863
BSU08210	yfiB	0.687906	-1.0379	0.642888	-1.03719	0.167099	1.09299
BSU08220	yfiC	0.762554	1.035	0.359406	1.0704	0.644801	-1.03538
BSU08230	yfiD	0.00114441	-1.52461	1.46193e-06	-1.90116	1.52309e-08	-2.12692
BSU08240	yfiE	0.00024921	-1.66309	3.08857e-05	-2.0727	1.01951e-08	-2.72864
BSU08250	yfiF	0.023026	-1.53048	4.58606e-06	-2.84333	1.16825e-06	-3.09985
BSU08260	yfiG	0.0100535	-1.61593	1.14603e-06	-2.68527	8.3655e-08	-4.58794
BSU08270	yfiH	0.00124191	-1.8955	8.32336e-07	-3.94661	6.16697e-10	-4.76442
BSU08280	yfiI	0.0621997	-1.30671	0.0005759	-1.47677	1.82429e-07	-2.42808
BSU08290	yfiJ	0.216407	-1.11937	0.989289	1.0008	0.614402	1.02629
BSU08300	yfiK	0.672339	-1.04266	0.0184995	1.20196	0.989163	-1.00078
BSU08310	yfiL	0.954569	-1.01802	0.864932	1.04673	0.897088	1.04659
BSU08320	yfiM	0.535358	-1.24145	0.321326	-1.43973	0.569286	-1.19718
BSU08330	yfiN	0.216334	1.2739	0.835213	-1.02324	0.265838	1.16034
BSU08340	padR	0.435676	1.06952	0.301314	1.06441	0.145503	1.07439
BSU08350	lipB	0.392963	1.08683	0.00919607	-1.28294	0.00927489	-1.207
BSU08360	yfiQ	0.220371	1.30371	0.716808	-1.04547	0.572766	1.07732
BSU08370	yfiR	0.499483	-1.0559	0.567099	1.03929	0.185322	1.07048
BSU08380	yfiS	0.504078	-1.07676	0.0927434	-1.19646	0.0113989	-1.22631
BSU08390	yfiT	0.734102	1.03846	9.01447e-06	1.57386	0.00626904	1.20036
BSU08400	yfiU	0.606629	-1.1094	0.40168	1.12456	0.178708	1.21477
BSU08410	yfiV	0.310614	1.11362	0.765174	-1.0223	0.295	-1.07517
BSU08420	yfiW	0.101808	-1.16062	0.786602	1.02032	0.0109991	1.17504
BSU08430	yfiX	0.192606	1.12707	0.00631347	1.26196	0.283006	1.07073
BSU08440	yfiY	0.0542321	-1.21347	0.0256564	-1.16235	0.837879	1.00978
BSU08450	yfiZ	0.306116	-1.11251	0.000250021	-1.4227	0.00108348	-1.22372
BSU08460	yfhA	0.690533	-1.04176	0.000376049	-1.32407	0.000279779	-1.24961
BSU08470	yfhB	0.155097	1.15259	6.81927e-08	1.92281	3.84294e-07	1.62187
BSU08480	yfhC	0.528537	1.07079	0.000798771	-1.46169	0.121781	-1.10555
BSU08490	yfhD	0.011404	1.6729	0.0197144	1.26948	8.1011e-06	1.49852
BSU08500	yfhE	0.0102373	1.63059	0.132812	1.14284	0.00121631	1.30671
BSU08510	yfhF	0.0462587	1.30028	0.711009	1.02932	0.0571155	1.12245
BSU08520	yfhG	0.613327	-1.04662	0.163256	1.10458	0.831723	-1.01157
BSU08530	yfhH	0.476659	1.06577	0.00242627	1.28523	0.237054	1.07636
BSU08540	yfhI	0.663008	1.05016	1.13024e-05	1.56037	1.03307e-08	2.16229
BSU08550	sspK	0.0622657	1.95289	0.366305	-1.10905	0.77059	-1.04481
BSU08560	yfhJ	0.935259	-1.00714	0.337429	-1.07586	0.0861977	1.11162
BSU08570	yfhK	0.00337013	2.75965	7.01246e-06	2.23791	7.27826e-07	1.9033
BSU08580	yfhL	0.0605029	1.61224	2.07044e-05	1.53387	3.83363e-06	1.54505
BSU08590	yfhM	0.0200533	1.78987	0.000384358	1.53594	3.22735e-06	1.65513
BSU08600	csbB	0.00178591	1.4325	8.45188e-06	1.4946	9.62773e-10	1.75377
BSU08610	yfhO	0.00655779	1.37802	0.000983049	1.35887	2.41373e-07	1.52938
BSU08620	yfhP	0.021714	1.30228	0.00955332	1.21366	0.0982555	1.0952
BSU08630	yfhQ	0.160476	-1.14049	0.133055	-1.11629	0.351842	-1.05081
BSU08640	yfhS	0.43843	1.16654	0.288331	1.1913	0.0438201	1.64492
BSU08650	fabL	0.184446	-1.11894	0.0264188	-1.16135	0.0833351	-1.08993
BSU08660	sspE	0.93709	1.00685	0.983196	-1.00148	0.254882	-1.05709
BSU08670	ygaB	0.293676	1.1643	0.405636	-1.11536	0.00148686	-1.30665
BSU08680	ygaC	0.779741	-1.03174	7.87456e-05	-1.82328	1.12527e-06	-1.72452
BSU08690	ygaD	0.39465	-1.09365	9.22115e-07	-2.07552	1.66171e-08	-1.94444
BSU08700	ygaE	0.803871	1.03142	0.00352936	1.31271	6.01105e-06	1.72606
BSU08710	gsaB	0.323643	1.07529	0.0125691	1.20532	0.0789328	1.09024
BSU08720	ygaF	0.0771088	-1.2178	8.78993e-05	-1.68591	1.15183e-06	-1.46406
BSU08730	perR	0.162285	1.16779	3.97839e-06	1.55036	0.630984	1.02411
BSU08740	ygzB	0.906854	1.01207	0.00102681	1.36219	0.787579	1.01278
BSU08750	ygxA	0.846313	1.01991	3.1178e-05	1.4832	7.46613e-06	1.57268
BSU08760	spo0M	0.0310751	1.31803	0.00735365	1.5114	0.100799	1.07466
BSU08770	ygzA	0.0335387	1.23401	0.118375	1.12075	0.367212	1.0613
BSU08780	ygaJ	0.191941	1.1447	4.0222e-05	1.52426	9.51069e-05	1.33677
BSU08790	thiC	0.243397	1.09943	0.0399841	1.23072	0.00396839	1.18293
BSU08800	ygaK	0.954448	-1.01607	0.319319	1.35263	0.0203166	1.55915
BSU08810	senS	0.650799	1.06418	0.0110707	-1.52619	0.907768	-1.01826
BSU08820	katA	0.0543085	1.29098	0.0335386	1.54541	0.456615	1.04588
BSU08830	ssuB	0.0492117	1.46046	0.24673	-1.21278	0.465319	1.15273
BSU08840	ssuA	0.70067	1.08226	0.230351	1.37156	0.0275775	1.62057
BSU08850	ssuC	0.546868	1.10985	0.852954	1.02291	0.0690139	1.20714
BSU08860	ssuD	0.885706	1.01446	0.618721	-1.03303	0.816895	1.01764
BSU08870	ygaN	0.0788431	1.24932	0.170193	1.15159	0.118673	1.10403
BSU08880	yhzA	0.0211761	1.62184	0.32476	1.11094	0.0873907	1.17232
BSU08890	ygaO	0.584926	1.07076	0.532467	1.06623	0.147496	1.10933
BSU08900	yhzB	0.796642	1.02384	0.00951762	1.30327	2.62455e-05	1.23413
BSU08910	yhbA	0.110422	-1.19367	0.88203	1.01213	0.000648426	1.48926
BSU08920	yhbB	0.297805	-1.12199	0.666512	-1.03496	0.127257	1.11909
BSU08930	cspR	0.930023	-1.00712	0.000599681	1.26575	0.000105536	1.2898
BSU08940	yhbD	0.872932	-1.01267	0.491542	-1.03818	0.780973	1.0126
BSU08950	yhbE	0.489451	-1.06387	0.627689	1.03266	0.0350765	1.09322
BSU08960	yhbF	0.911217	-1.01025	0.681175	-1.02563	0.868488	-1.00833
BSU08970	prkA	0.46563	-1.09076	0.987515	-1.0018	0.0504586	1.17432
BSU08980	yhbH	0.660143	-1.06431	0.291172	1.15183	0.00161767	1.42001
BSU08990	yhbI	0.0404768	1.22084	1.01597e-12	4.30703	0	5.10517
BSU09000	yhbJ	0.0770343	1.20904	3.88378e-12	4.7005	0	5.75035
BSU09010	yhcA	0.0100023	1.30765	8.95062e-13	3.99763	0	5.00566
BSU09020	yhcB	0.00192096	1.42066	2.92503e-10	3.72666	1.11022e-16	4.41139
BSU09030	yhcC	0.0010309	1.46629	5.9784e-11	3.75702	1.11022e-16	4.29029
BSU09040	yhcD	0.393778	-1.16637	0.00686856	1.31254	4.98957e-05	1.37042
BSU09050	yhcE	0.0921896	-1.24309	0.00479104	-1.28139	0.104015	-1.09629
BSU09060	yhcF	0.152294	-1.16788	0.0102473	-1.21272	0.0149331	-1.13457
BSU09070	yhcG	0.07477	-1.23586	0.00335578	-1.23802	0.0145189	-1.12979
BSU09080	yhcH	0.0738361	-1.24777	0.00103175	-1.28185	0.00017036	-1.24011
BSU09090	yhcI	0.0774166	-1.17804	0.000625826	-1.31787	0.000152045	-1.23931
BSU09100	cspB	0.597457	1.0557	0.211094	1.08065	0.00213564	-1.23595
BSU09110	yhcJ	0.882316	1.01416	0.858525	1.01405	0.0340735	-1.15246
BSU09120	yhcK	0.28173	-1.15449	0.132242	-1.09088	0.00108449	1.25441
BSU09130	yhcL	0.105422	-1.15618	0.00596011	1.90649	0	4.23602
BSU09140	yhcM	0.00236843	2.35612	0.00127448	1.67909	1.82924e-06	1.72972
BSU09150	yhcN	0.211872	1.76235	0.000241586	2.169	2.04965e-05	2.3402
BSU09160	yhcO	0.907492	-1.03498	0.12203	1.20679	0.290664	1.18922
BSU09170	yhcP	0.326307	-1.45837	0.375632	1.38085	0.719737	1.18981
BSU09180	yhcQ	0.621418	-1.08632	0.431729	-1.09502	0.735535	-1.03619
BSU09190	yhcR	0.593266	1.06358	0.319866	-1.09183	0.0183179	-1.16596
BSU09200	yhcS	0.927083	1.00926	0.0526264	-1.43176	0.000960056	-1.31854
BSU09210	yhcT	0.0238073	-1.26846	0.675694	-1.03129	0.247185	1.0724
BSU09220	yhcU	0.0119301	1.57571	0.377633	1.11319	0.00295434	1.54029
BSU09230	yhcV	0.305893	1.14789	0.175897	1.18181	0.0056432	1.3508
BSU09240	yhcW	0.167735	1.15088	0.00189589	1.39021	0.245351	1.10321
BSU09250	yhcX	0.212384	1.13075	0.00141386	1.39503	0.579115	1.03856
BSU09260	yhxA	0.0210054	-1.26168	0.202723	-1.09985	0.173794	1.06512
BSU09270	glpP	0.0522748	-1.19695	0.405585	-1.0623	0.863317	-1.00918
BSU09280	glpF	1.25389e-09	-4.32076	1.30257e-10	-21.9469	0	-35.5753
BSU09290	glpK	1.48232e-08	-2.6156	3.8168e-08	-7.27258	1.55431e-15	-10.0351
BSU09300	glpD	0.000134452	-1.63354	2.42924e-06	-2.57126	0	-5.96456
BSU09310	yhxB	0.244181	1.13789	0.000321929	1.4167	0.0256474	1.12266
BSU09320	yhcY	0.130943	-1.15144	0.00276	-1.2685	0.000125116	-1.31614
BSU09330	yhcZ	0.772312	-1.02569	0.193688	-1.09448	2.53964e-05	-1.33101
BSU09340	yhdA	0.0971628	1.36039	0.124664	-1.51701	0.00312688	-1.37199
BSU09350	yhdB	NA	1.94264	0.652115	-1.09837	0.183138	1.32467
BSU09360	yhdC	0.121633	1.23541	0.366547	-1.12925	0.293214	-1.10966
BSU09370	lytF	0.000535384	1.67429	7.55273e-10	2.48417	3.41452e-07	1.87497
BSU09380	yhdE	0.018291	1.29186	0.856777	1.01139	1.81965e-05	-1.35684
BSU09390	ygxB	2.06615e-05	3.19124	6.95994e-08	3.63712	4.99521e-05	2.81351
BSU09400	spoVR	0.515713	-1.10342	0.555685	1.07937	0.0244096	1.29892
BSU09410	phoA	0.243253	1.14733	0.180822	-1.14519	0.0380492	-1.2241
BSU09420	lytE	0.463725	1.07275	0.0121417	-1.19567	0.000474275	-1.23346
BSU09430	citR	0.0594182	1.23134	0.0756459	1.12546	0.628522	1.02533
BSU09440	citA	0.0171613	-1.3297	1.03638e-06	-1.65837	1.76713e-06	-1.50489
BSU09450	yhdF	0.335884	1.09359	0.475851	1.07429	0.575022	1.03105
BSU09460	yhdG	0.000206048	4.73065	0.000840997	1.50877	0.0620796	-1.54509
BSU09470	yhdH	0.518862	1.06114	0.58638	1.03752	0.0635598	1.10376
BSU09480	yhdI	0.300358	-1.09321	0.18503	-1.10262	0.247666	-1.07199
BSU09490	yhdJ	0.576435	1.06483	1.82116e-05	1.56917	7.01788e-06	1.39764
BSU09500	yhdK	0.301966	1.1283	0.00840638	1.29918	0.0336381	1.21084
BSU09510	yhdL	0.807458	-1.02075	0.00995983	1.18324	0.0116772	1.14934
BSU09520	sigM	0.14153	1.16091	0.00012278	1.38191	0.00935121	1.21011
BSU09530	yhdN	0.0024735	3.57555	3.5902e-10	3.69011	3.79777e-07	2.24182
BSU09540	yhdO	0.134381	1.21351	0.00953569	-1.24149	1.10179e-06	-1.40025
BSU09550	yhdP	0.833651	1.01848	0.912016	-1.00722	0.719243	-1.01688
BSU09560	yhdQ	0.282709	-1.09519	0.635023	1.03149	0.154786	1.06825
BSU09570	yhdR	0.0967029	1.15771	2.93207e-05	1.57632	0.000460073	1.2533
BSU09580	yhdS	0.389833	1.26033	0.704729	1.0535	0.799331	1.05105
BSU09590	yhdT	0.0426792	1.3374	0.000475605	1.3989	0.00203244	1.2267
BSU09600	yhdU	0.95285	1.00525	0.732875	1.02731	0.209183	1.07423
BSU09610	yhdV	0.277623	-1.09765	0.10389	-1.11278	0.437008	1.035
BSU09620	yhdW	0.177776	-1.13507	0.627658	-1.03288	0.0239068	1.11565
BSU09630	yhdX	0.35163	1.22723	0.233974	1.16129	0.565219	1.06832
BSU09640	yhdY	0.132645	-1.15885	0.0183741	-1.19865	0.00212777	-1.18607
BSU09650	yhdZ	0.750274	1.03112	0.33281	-1.07627	0.152284	-1.08149
BSU09660	yheN	0.482648	1.05997	0.00415192	1.21347	0.000393519	1.22815
BSU09670	dat	0.35206	1.08517	2.19035e-05	1.66936	0.00287886	1.28409
BSU09680	nhaC	0.898251	1.02109	0.868613	-1.01198	0.156691	1.15905
BSU09690	nhaX	0.00645433	2.82687	1.16449e-06	2.08632	0.172729	1.16624
BSU09700	yheJ	0.79253	-1.02484	0.0262539	-1.30019	3.35616e-05	-1.46314
BSU09710	yheI	0.0215623	-1.26972	2.4669e-08	-2.03742	8.84381e-12	-2.29527
BSU09720	yheH	0.015424	-1.29287	0.000198242	-1.60183	3.11896e-10	-2.21263
BSU09730	yheG	0.694259	1.03907	0.0689593	-1.12794	0.00102144	-1.16384
BSU09740	yheF	0.21879	1.41487	0.236093	-1.165	0.00520863	-1.53548
BSU09750	sspB	0.682926	-1.04007	0.261581	-1.1514	0.000477548	-1.23418
BSU09760	yheE	0.0415668	1.39542	0.0217061	1.31934	0.0519888	1.20584
BSU09770	yheD	0.160127	1.28769	0.0176492	1.37582	0.0198904	1.44931
BSU09780	yheC	0.381255	1.16248	0.230017	1.22679	0.0134827	1.35165
BSU09790	yheB	0.502149	-1.05861	0.272664	-1.07045	0.829548	1.00987
BSU09800	yheA	0.370193	1.08532	0.0136352	1.31052	0.513103	1.03499
BSU09810	yhaZ	0.809822	-1.02116	0.0124344	1.23551	0.000258088	1.25629
BSU09820	yhaY	0.400216	1.539	0.202814	1.759	0.155498	2.01706
BSU09830	yhaX	1.61284e-05	-1.77575	1.26733e-09	-3.10432	1.88183e-13	-5.22831
BSU09840	hemZ	0.0154706	-1.58534	0.17664	-1.10187	0.0105704	1.1703
BSU09850	yhaU	0.734382	-1.03735	0.0285144	-1.27604	0.591729	1.03289
BSU09860	yhaT	0.724646	-1.04164	0.0938693	-1.14897	0.095779	1.11581
BSU09870	yhaS	0.208555	-1.13631	0.145284	-1.16923	0.912032	1.00556
BSU09880	yhaR	6.08668e-05	-1.81796	1.20993e-06	-2.3662	1.43108e-13	-5.3243
BSU09890	yhaQ	0.143754	-1.17237	0.00239304	1.26397	2.41244e-06	1.3864
BSU09900	yhaP	0.276296	1.12464	0.000260436	1.58887	2.97441e-07	1.50708
BSU09910	yhaO	0.439001	-1.06562	0.751437	1.01936	0.00261619	1.16509
BSU09920	yhaN	0.535439	-1.06159	0.79886	-1.01913	0.273441	-1.05166
BSU09930	yhaM	0.951606	-1.00564	0.201677	1.08664	0.413074	-1.03948
BSU09940	yhaL	0.758863	-1.02795	0.650626	-1.03508	0.677338	1.02652
BSU09950	prsA	0.178414	-1.15674	0.311262	1.06445	0.191949	-1.05283
BSU09960	yhaK	0.18493	-1.21994	0.18484	1.10199	1.29201e-06	1.70697
BSU09970	yhaJ	0.364298	-1.1516	0.0140788	1.20232	4.24952e-08	1.86227
BSU09980	yhaI	0.974167	-1.00349	9.84687e-05	1.41706	0.128078	1.08809
BSU09990	hpr	0.160663	1.27256	3.46264e-07	1.78535	0.00384811	1.26077
BSU10000	yhaH	0.401472	-1.0778	0.543242	1.04214	0.522873	1.03573
BSU10010	yhaG	0.167961	1.19023	3.91365e-07	1.62832	0.000793111	1.27499
BSU10020	serC	0.180114	1.17675	1.05326e-07	1.80827	0.000376734	1.49697
BSU10030	hit	0.205624	1.16644	4.64164e-05	1.37411	0.00373121	1.19175
BSU10040	ecsA	0.575259	-1.05229	0.034065	1.13939	0.0192113	1.12501
BSU10050	ecsB	0.414924	-1.0682	0.648494	1.02457	0.237911	1.05795
BSU10060	ecsC	0.62581	1.04717	0.0293769	1.16896	0.0290872	1.09779
BSU10070	yhaA	0.192311	1.37156	0.000156693	1.3759	0.068905	1.21894
BSU10080	yhfA	0.00437623	1.61451	0.0151801	-1.38085	0.496609	-1.08014
BSU10090	yhgB	0.280495	-1.12482	0.896306	-1.01055	0.265806	-1.07011
BSU10100	yhgC	0.37072	1.09549	0.000234173	1.32426	0.000121842	1.27651
BSU10110	pbpF	0.571091	1.06021	0.0356473	1.17579	1.82475e-05	1.58269
BSU10120	hemE	0.600798	1.0444	0.668751	1.02386	0.344509	-1.08006
BSU10130	hemH	0.301438	1.09526	0.119645	1.093	0.102806	-1.12054
BSU10140	hemY	0.164399	1.16152	0.498742	1.06237	0.201027	-1.0751
BSU10150	yhgD	0.874029	1.01745	0.360342	1.07072	0.104162	1.10165
BSU10160	yhgE	0.966094	-1.00381	0.019874	1.21864	0.0878423	1.13125
BSU10170	fabHB	0.0809911	1.23898	8.51153e-07	-2.87946	3.45102e-12	-2.81596
BSU10180	yhfC	0.36819	-1.14335	0.0925254	-1.3372	1.24318e-05	-2.30975
BSU10190	yhfD	0.461755	1.33784	0.506156	1.22447	0.686925	-1.20846
BSU10200	yhfE	0.933149	-1.00735	0.0116213	-1.1991	4.30315e-05	-1.24055
BSU10210	yhfF	0.0737584	1.22284	0.485652	1.04795	0.000310966	-1.25285
BSU10220	gltT	0.713103	-1.03216	0.104869	1.1395	0.0137824	1.17181
BSU10230	yhfH	0.27544	-1.15272	0.00329365	-1.33857	0.000738701	-1.63373
BSU10240	yhfI	0.33569	1.08198	0.518752	1.04643	0.0605881	-1.10087
BSU10250	yhfJ	0.967252	-1.0035	0.489174	1.0439	0.103279	-1.08931
BSU10260	yhfK	0.192893	1.13493	0.288956	1.07938	0.147077	-1.0876
BSU10270	yhfL	0.338031	1.14642	0.0806215	-1.13698	0.967404	1.00267
BSU10280	yhfM	0.646469	1.06913	0.130333	1.19012	0.00423677	1.48843
BSU10290	yhfN	0.780419	1.03272	0.375159	1.07864	0.532781	1.04071
BSU10300	aprE	0.0541609	1.39771	0.0267721	1.47265	6.91501e-06	2.05025
BSU10310	yhfO	0.624342	1.04951	0.787911	1.01837	0.000135447	-1.29067
BSU10320	yhfP	0.090259	1.21158	0.0733772	1.12869	0.980746	-1.00117
BSU10330	yhfQ	0.150764	1.18208	0.0869736	1.10717	0.252782	-1.11301
BSU10340	yhfR	0.630674	1.04368	0.000592859	1.36052	6.7896e-05	1.29077
BSU10350	yhfS	0.931311	-1.00748	0.253768	-1.09171	0.168742	-1.07605
BSU10360	yhfT	0.790728	-1.0252	0.263788	-1.08587	0.242717	-1.06532
BSU10370	yhfU	0.309569	1.16026	0.370067	1.11115	0.00575273	1.39499
BSU10380	hemAT	0.00476305	1.38618	0.0165435	1.18035	0.001179	-1.33276
BSU10390	yhfW	0.00981436	2.48376	0.432249	-1.10336	0.264779	1.25393
BSU10400	yhxC	0.0371105	1.52188	0.115838	-1.20721	0.33669	1.13206
BSU10410	yhzC	0.046947	2.14306	2.09953e-08	3.36838	2.59496e-06	1.79446
BSU10420	comK	0.661915	-1.04745	0.392863	1.05398	3.22279e-05	1.30626
BSU10430	yhxD	0.00296753	1.81975	1.79058e-06	2.28639	1.89718e-09	2.73584
BSU10440	yhjA	0.0208406	-1.30868	0.0184265	1.18618	0.214491	1.0777
BSU10450	yhjB	0.0256509	1.66561	0.00274005	1.46444	0.051844	1.26204
BSU10460	yhjC	0.0599658	1.63789	0.000147074	1.59402	0.00589779	1.45833
BSU10470	yhjD	0.0565629	-1.2537	0.916941	1.00907	0.433844	-1.05776
BSU10480	yhjE	0.571734	-1.05157	0.708391	-1.02529	0.715254	1.01675
BSU10490	sipV	0.490991	1.07372	0.461565	1.05492	0.859036	-1.01056
BSU10500	yhjG	0.210585	-1.14768	0.0843606	-1.11275	0.332955	-1.05055
BSU10510	yhjH	0.847128	-1.0179	0.503391	1.0497	0.0458464	1.11869
BSU10520	glcP	0.843617	1.02133	8.92495e-05	1.59806	1.12127e-06	1.56164
BSU10530	yhjJ	0.924431	-1.01027	0.939942	-1.00497	0.545773	1.0293
BSU10540	yhjK	0.440983	1.10097	2.9425e-08	2.6658	2.33827e-11	2.71975
BSU10550	yhjL	0.149365	1.2058	5.08711e-08	2.66307	1.12677e-12	3.33916
BSU10560	yhjM	0.326634	-1.10446	0.256317	1.08446	0.0477524	1.15685
BSU10570	yhjN	0.0118385	-1.30563	0.0163305	-1.18776	1.10575e-08	-2.10416
BSU10580	yhjO	0.738714	-1.0469	0.584897	-1.0403	0.489229	1.06406
BSU10590	yhjP	0.915178	-1.01184	0.575479	-1.04147	0.40038	1.04569
BSU10600	yhjQ	0.216306	1.44331	0.0621628	1.65415	0.219953	-1.51469
BSU10610	yhjR	0.678386	-1.04416	0.509623	-1.06233	0.899566	1.01324
BSU10620	addB	0.437884	1.06593	0.72315	1.02405	0.207714	1.05894
BSU10630	addA	0.325567	-1.08247	0.0227968	-1.18268	0.0387198	-1.10707
BSU10640	sbcD	0.156002	-1.13413	0.000943386	-1.31195	0.0477839	-1.1075
BSU10650	yirY	0.227573	-1.11779	0.00906114	-1.24746	0.00288809	-1.14686
BSU10660	yisB	0.768395	-1.03205	0.144686	-1.10829	0.0208216	-1.14528
BSU10670	gerPF	0.053853	-1.32708	0.179549	-1.1655	0.981572	1.00197
BSU10680	gerPE	0.61985	-1.06032	0.0692089	-1.30134	0.0112295	-1.25564
BSU10690	gerPD	0.670959	-1.07442	0.0816685	-1.27198	0.244705	-1.1376
BSU10700	gerPC	0.970986	-1.00743	0.00566971	-1.52813	0.643653	-1.05155
BSU10710	gerPB	0.999937	-1.00001	0.636383	-1.09693	0.612249	-1.12071
BSU10720	gerPA	0.749894	-1.04254	0.320217	-1.12739	0.419269	-1.05834
BSU10730	yisI	0.16668	-1.20291	0.822114	1.02389	0.685244	-1.03215
BSU10740	yisJ	NA	-1.04411	0.244694	1.60496	0.903565	1.05322
BSU10750	yisK	0.0265224	-1.24788	0.105417	-1.13393	9.1522e-07	-1.54243
BSU10760	yisL	0.156277	-1.16445	0.498038	-1.0495	0.552077	1.05462
BSU10770	wprA	0.000119174	-1.63387	6.25241e-11	-5.46914	7.77156e-16	-4.18636
BSU10780	yisN	0.258423	-1.14006	0.00713826	-1.29993	0.000685462	-1.21546
BSU10790	asnO	0.515791	-1.33653	0.432496	-1.24757	0.0407299	-1.75435
BSU10800	yizA	0.702815	-1.03407	0.0862775	1.18025	0.0172004	1.17114
BSU10810	yisP	0.538656	1.05682	0.0274445	1.23493	0.000602196	1.25267
BSU10820	yisQ	0.794935	-1.03561	0.708345	1.04756	0.0937194	1.21183
BSU10830	yisR	0.786372	-1.02549	0.215093	1.09209	0.00175154	1.22586
BSU10840	degA	0.796858	-1.02488	0.00394578	1.2564	0.000544979	1.25043
BSU10850	yisS	7.33673e-05	-1.90342	9.05384e-10	-3.54599	9.21485e-15	-3.66829
BSU10860	yisT	0.948223	1.0086	0.753405	-1.02309	1.89303e-05	-1.39294
BSU10870	yisU	0.460441	1.14158	0.0309736	-1.54398	0.00832191	-1.52707
BSU10880	yisV	0.305262	1.1779	0.981085	1.00284	0.155942	1.1072
BSU10890	yisX	0.24656	-1.12372	0.0160578	-1.25174	0.00211854	-1.19148
BSU10900	yisY	0.127297	1.321	0.271811	1.1395	0.328079	1.10832
BSU10910	yisZ	0.256743	-2.46474	0.447861	1.22626	0.308552	1.40711
BSU10920	yitA	0.558716	1.08813	0.740625	-1.02561	0.322579	-1.06014
BSU10930	yitB	0.740813	1.20405	0.65357	-1.1584	0.445621	1.20432
BSU10940	yitC	0.138401	2.00754	0.761621	1.02901	0.44771	1.06571
BSU10950	yitD	0.152319	1.2134	0.699035	-1.04457	0.179026	1.14883
BSU10960	yitE	0.295254	1.22583	0.233707	-1.15894	0.493167	1.10294
BSU10970	yitF	0.0113167	1.58061	0.00143228	1.65519	6.52206e-06	1.73122
BSU10980	yitG	0.708141	-1.04717	0.134409	1.13268	2.70773e-06	1.49351
BSU10990	yitH	0.170634	1.13977	0.000573096	1.30639	0.000896669	1.25335
BSU11000	yitI	0.755251	1.02903	0.000741638	1.32848	0.000325775	1.26684
BSU11010	yitJ	0.0129806	1.93561	5.98035e-05	1.76169	0.495052	1.05452
BSU11020	yitK	0.845544	1.01803	1.12826e-05	1.50782	0.00156912	1.24358
BSU11030	yitL	0.972239	1.00269	0.439642	-1.0461	0.962744	-1.00227
BSU11040	yitM	0.104751	1.25253	0.0229919	1.36138	0.000223589	1.48525
BSU11050	yitN	0.879029	-1.03406	0.735442	1.07408	0.421306	1.15236
BSU11060	yitO	0.768645	1.06442	0.495385	-1.08265	0.117878	1.61533
BSU11070	yitP	0.115478	1.66069	0.334562	-1.12965	0.322608	-1.14997
BSU11080	yitQ	0.171995	-1.13829	0.073355	-1.19858	0.319258	-1.05906
BSU11090	yitR	0.414282	-1.09328	0.0388248	-1.24892	0.0182862	-1.18806
BSU11100	nprB	0.523215	1.07911	0.374108	-1.05887	0.283324	1.06842
BSU11110	yitS	0.256098	1.11569	0.000417764	1.37732	0.00024015	1.29907
BSU11120	yitT	0.388642	1.08546	0.0278025	1.2067	0.000133344	1.30045
BSU11130	ipi	0.0331606	1.25673	0.00629894	1.29478	0.00102146	1.29794
BSU11140	yitU	0.523551	1.06577	0.00467954	1.3412	0.0493443	1.10783
BSU11150	yitV	0.15291	-1.1404	0.352421	-1.07864	0.0930972	-1.08706
BSU11160	yitW	0.199334	1.14177	3.74076e-05	1.66333	0.0612787	1.11154
BSU11170	yitY	0.883058	1.01652	0.34078	-1.07188	0.0178681	-1.14055
BSU11180	yitZ	0.904787	1.01375	0.39548	1.07633	0.253573	-1.0757
BSU11190	argC	0.0962824	1.30764	0.00258125	1.54454	3.10543e-05	1.57893
BSU11200	argJ	0.177544	1.18219	7.47147e-05	1.47404	9.53703e-05	1.5128
BSU11210	argB	0.0249652	1.4593	8.85414e-05	1.92115	1.50359e-05	1.64505
BSU11220	argD	0.984476	1.00541	0.123316	1.26639	0.00335247	1.64246
BSU11230	carA	0.951074	1.00801	0.0735667	1.21463	0.000100143	1.76475
BSU11240	carB	NA	1.18165	0.976941	1.03277	NA	-18.5289
BSU11250	argF	0.208882	-1.30053	0.481498	-1.28777	0.0163244	1.4702
BSU11260	yjzC	0.24893	1.17557	0.675697	1.0322	0.105741	1.22562
BSU11270	yjzD	0.971748	-1.00372	0.0908211	1.15328	0.203845	1.08796
BSU11280	yjaU	0.356292	1.14854	0.000271102	1.56926	1.89191e-06	1.57998
BSU11290	yjaV	0.569113	1.05997	0.336604	-1.07141	0.754521	1.01709
BSU11300	med	0.731841	1.03035	0.097406	1.10748	9.44832e-05	1.28209
BSU11310	comZ	0.0646094	1.20725	0.0705529	1.12624	0.000702844	1.27329
BSU11320	yjzB	0.365313	1.2687	0.0390827	-1.34853	0.0253747	-1.39446
BSU11330	fabHA	0.446827	-1.07422	0.000195252	-1.65154	1.61352e-07	-1.47661
BSU11340	fabF	0.166334	1.16232	6.12391e-06	-1.50997	2.2888e-07	-1.45621
BSU11350	yjaZ	0.530621	1.16048	0.698076	1.10886	0.828078	1.05057
BSU11360	appD	0.221805	1.48953	1.9025e-06	1.95069	0.51887	1.13263
BSU11370	appF	0.111488	1.66637	0.00044025	1.82248	0.878408	1.02588
BSU11380	appA	0.0913101	1.47663	8.87152e-09	2.74016	0.165951	1.14049
BSU11390	appB	0.448906	1.13581	5.25875e-05	2.2358	0.363643	-1.06861
BSU11400	appC	0.0372534	1.30509	0.00866558	1.69085	0.0348692	-1.17127
BSU11410	yjbA	0.35605	1.23758	0.0038108	1.67898	0.321433	-1.11386
BSU11420	trpS	0.78638	-1.02344	0.741609	-1.02303	0.00807139	-1.19867
BSU11430	oppA	0.0797259	1.34253	0.494031	-1.05544	3.69887e-09	-2.48034
BSU11440	oppB	0.0384897	1.45473	0.0770986	-1.13039	1.18508e-09	-2.45426
BSU11450	oppC	0.00192704	1.44866	0.667049	-1.02861	3.7256e-10	-2.58778
BSU11460	oppD	0.0228069	1.26245	0.772754	-1.01678	4.32504e-10	-2.38039
BSU11470	oppF	0.0109144	1.3967	0.0175043	1.25281	6.724e-10	-2.4008
BSU11480	yjbB	0.159487	-1.20987	0.41041	-1.09171	0.0504629	-1.1416
BSU11490	yjbC	0.0265149	1.59975	0.00101504	1.66504	0.0526411	-1.10293
BSU11500	yjbD	0.0114153	1.60722	1.46434e-05	1.44361	0.108295	-1.07711
BSU11510	yjbE	0.680925	1.05661	0.755238	1.03603	0.00315331	1.40441
BSU11520	mecA	0.283283	1.14243	1.08433e-05	1.481	0.0087199	1.14445
BSU11530	yjbF	0.0661912	1.23641	0.290148	1.1292	0.00113706	1.43344
BSU11540	yjbG	0.961645	-1.00421	0.0381139	-1.13934	0.0704456	-1.09027
BSU11550	yjbH	0.080722	1.19731	0.0245376	1.22878	0.0118208	1.13748
BSU11560	yjbI	0.199265	1.13393	0.0399753	1.89351	0.000573186	1.23522
BSU11570	yjbJ	0.00399423	1.57162	2.53062e-09	2.30696	2.07648e-05	1.70797
BSU11580	yjbK	0.0759356	1.25434	0.000127537	1.47182	9.98282e-05	1.44618
BSU11590	yjbL	0.998522	-1.00016	0.00655344	1.26877	5.27432e-06	1.32969
BSU11600	yjbM	0.984844	-1.00161	0.00137697	1.23488	2.76801e-05	1.29954
BSU11610	yjbN	0.626478	1.04288	0.00688655	1.18373	0.00133604	1.18954
BSU11620	yjbO	0.309208	1.10757	0.00489759	1.28735	0.000352294	1.23403
BSU11630	yjbP	0.917392	-1.01053	0.329087	1.06822	0.000955962	1.23575
BSU11640	yjbQ	0.00851668	-1.44941	0.00263258	-1.5157	4.13808e-06	-1.40478
BSU11650	tenA	0.0892894	-1.20126	0.000281326	-1.39574	1.77609e-05	-1.37868
BSU11660	tenI	0.0330199	-1.23989	0.000104049	-1.38721	5.74215e-05	-1.34194
BSU11670	goxB	0.0339889	-1.23497	0.00068487	-1.48468	4.29427e-07	-1.5371
BSU11680	thiS	0.0892852	-1.17831	0.000834593	-1.32791	2.89828e-06	-1.46545
BSU11690	thiG	0.0225812	-1.31081	0.0293175	-1.28955	0.00858136	-1.23777
BSU11700	thiF	0.54756	-1.05363	0.332724	-1.07785	0.0296737	-1.13173
BSU11710	yjbV	0.910461	-1.01116	0.38278	-1.08515	0.194338	-1.09502
BSU11720	fabI	0.121505	1.22811	4.08837e-06	-1.71952	6.02593e-08	-1.71456
BSU11730	yjbX	0.483938	1.10634	0.00611219	-1.23572	0.0635039	-1.13178
BSU11740	cotZ	0.476894	-1.0882	0.148586	-1.11078	0.701623	-1.02303
BSU11750	cotY	0.2975	1.12856	0.354746	-1.11526	0.292204	-1.10204
BSU11760	cotX	0.350741	1.11672	0.496771	-1.05875	0.704073	1.02656
BSU11770	cotW	0.936882	1.0153	0.318165	1.19144	0.475723	-1.11601
BSU11780	cotV	0.466529	1.29592	0.19782	1.41004	0.0194502	1.4658
BSU11790	yjcA	0.605511	-1.06327	0.524468	1.06998	0.00318334	1.25003
BSU11800	yjcB	0.150028	-1.40305	0.671438	1.13907	0.634351	1.09064
BSU11810	yjcC	0.482978	1.09357	0.30082	1.09219	0.432336	-1.05494
BSU11820	yjcD	0.00831837	-1.36678	0.00403986	1.31014	5.46353e-07	1.63101
BSU11830	yjcE	NA	1.88454	0.51063	-1.32873	0.0489521	-2.21164
BSU11840	yjcF	0.504215	1.09769	0.191436	-1.08035	0.000157935	-1.27224
BSU11850	yjcG	0.453262	1.08432	0.486617	-1.03999	0.000123116	-1.25355
BSU11860	yjcH	0.331753	1.14257	0.294071	1.0823	0.00508029	-1.15113
BSU11870	yjcI	0.0509376	1.35703	0.132168	1.14339	9.3032e-05	-1.50489
BSU11880	yjcJ	0.000163202	2.05136	0.0066017	1.3309	6.55588e-05	-1.45509
BSU11890	yjcK	0.21808	1.29069	0.000575059	1.61776	0.275986	1.12574
BSU11900	yjcL	0.148048	1.30411	0.00484663	1.34481	0.0827595	1.20673
BSU11910	yjcM	0.7617	1.02681	0.0162353	1.32538	0.455351	1.04516
BSU11920	yjcN	0.491767	-1.06169	8.42406e-06	1.9223	4.49504e-06	1.49695
BSU11930	yjcO	0.17334	-1.15617	0.0743757	-1.13923	1.7689e-05	-1.39142
BSU11940	yjcP	0.727771	1.03106	0.000390877	1.65879	0.00399197	-1.32845
BSU11950	yjcQ	0.0510802	1.21325	0.000390033	1.90092	0.0492012	-1.18337
BSU11960	yjcR	0.212644	1.26907	0.0209002	-1.43444	0.132063	-1.22166
BSU11970	yjcS	0.123968	-1.14182	9.15183e-07	-1.64893	6.9833e-13	-2.04688
BSU11980	yjdA	0.676026	-1.04047	5.60666e-05	-1.49159	1.69889e-08	-1.68987
BSU11990	yjdB	4.28716e-07	-2.85686	6.01122e-10	-6.7154	2.44249e-15	-9.639
BSU12000	manR	0.000109478	-2.03814	5.48502e-09	-3.731	2.66454e-15	-7.97417
BSU12010	manP	0.108281	-1.26477	1.04662e-05	2.58379	6.50836e-06	-2.40904
BSU12020	manA	0.521253	-1.19417	0.00684017	1.54013	0.00267431	-1.90069
BSU12030	yjdF	0.499225	-1.07678	0.0048336	1.25524	0.00947896	1.19092
BSU12040	yjdG	0.43318	1.07325	0.207313	1.11104	0.0891662	1.09646
BSU12050	yjdH	0.0152629	2.1897	0.418544	-1.09315	0.938613	1.00661
BSU12060	yjdI	0.859817	-1.02461	0.287355	-1.12061	0.130345	-1.11057
BSU12070	yjdJ	0.121329	1.15095	0.0337612	1.25273	3.71781e-07	1.61293
BSU12080	ctaO	0.197518	1.16142	0.076146	1.21441	0.642048	1.07663
BSU12090	cotT	0.0184942	1.62457	0.743436	-1.05089	0.323027	1.12943
BSU12100	yjeA	0.00630747	1.7844	0.0412075	1.4913	4.97654e-09	1.70786
BSU12110	yjfA	0.0023952	1.62097	0.00080128	1.37923	0.000142089	1.45511
BSU12120	yjfB	0.000915506	1.7746	2.05847e-05	2.30825	2.81882e-09	2.0438
BSU12130	yjfC	0.0732895	2.36594	0.314795	-1.12399	0.205163	1.51843
BSU12140	yjgA	0.53518	1.06464	0.000311599	1.43324	8.45212e-05	1.35492
BSU12150	yjgB	0.0166557	1.6626	0.000530628	1.91282	5.94816e-07	2.0997
BSU12160	yjgC	4.80598e-05	3.59311	0.000240321	2.42388	4.44107e-05	2.72341
BSU12170	yjgD	4.02993e-05	3.42661	2.26784e-06	3.41842	0.000144786	2.55455
BSU12180	yjhA	0.00297812	-1.38267	0.00053119	-1.27399	1.7148e-09	-2.25603
BSU12190	yjhB	0.000325545	-1.76332	6.80822e-06	-2.76248	2.4496e-12	-3.82276
BSU12200	yjiA	0.450409	-1.09104	0.583828	1.05714	0.0348696	1.1489
BSU12210	yjiB	0.853799	1.02039	0.55288	-1.16831	0.374967	-1.06033
BSU12220	yjiC	0.556538	1.08173	0.00565114	1.27458	0.116257	1.10272
BSU12230	yjjA	0.258523	-1.11952	0.177301	1.08134	0.0255039	1.11647
BSU12240	yjkA	0.759126	-1.03258	0.17025	-1.14517	0.378298	1.05652
BSU12250	yjkB	0.732029	-1.03274	0.205985	1.09608	0.276023	1.07006
BSU12260	yjlA	0.316865	-1.10281	0.58971	1.04306	0.0375391	1.12817
BSU12270	yjlB	0.0356826	1.29658	0.272218	1.07823	0.000162408	1.31024
BSU12280	yjlC	0.881582	1.01336	0.206878	-1.08	0.0032804	-1.15396
BSU12290	yjlD	0.475988	1.0684	0.757911	1.01797	0.952693	-1.00397
BSU12300	uxaC	0.000135137	-2.54963	2.7383e-07	-3.68559	6.01256e-08	-8.88012
BSU12310	yjmB	0.394382	-1.13204	0.00100367	-1.68137	0.000398447	-1.68516
BSU12320	yjmC	0.296645	-1.29565	0.000900686	-1.71835	0.000678456	-1.79416
BSU12330	yjmD	0.0100358	-2.17924	1.87911e-05	-2.35963	4.56823e-07	-8.75984
BSU12340	uxuA	0.084347	-1.17101	0.00270303	-1.33971	7.05502e-06	-1.50944
BSU12350	yjmF	0.442571	-1.16536	0.016003	-1.89386	0.0155276	-1.61754
BSU12360	exuT	0.228383	-1.2094	0.00105823	-1.5607	7.21882e-05	-2.24701
BSU12370	exuR	0.96669	1.00352	0.0382297	1.179	0.212847	1.06707
BSU12380	uxaB	0.245575	-1.26478	0.113863	-1.21119	0.0146391	-1.36768
BSU12390	uxaA	0.864913	-1.02046	0.0242039	-1.14034	0.0565075	-1.09995
BSU12400	yjnA	0.345778	1.26744	0.00138761	2.54876	1.11022e-15	5.47919
BSU12410	yjoA	0.0220387	1.2893	4.72815e-05	1.49516	2.44939e-05	1.3257
BSU12420	yjoB	0.16787	1.23624	0.587779	1.04733	0.0364385	1.17195
BSU12430	rapA	0.0885466	1.22761	0.0149512	-1.18625	0.00675275	-1.36216
BSU12440	phrA	0.0657732	1.27322	0.0471314	-1.16296	0.0209473	-1.29852
BSU12450	yjpA	0.58025	1.07572	0.847217	-1.01494	0.669294	-1.03283
BSU12460	xlyB	0.0387552	-1.2961	4.47328e-09	-2.50803	1.83342e-12	-2.78198
BSU12470	yjqA	0.787994	-1.02511	0.000378855	1.32429	0.000399482	1.23141
BSU12480	yjqB	0.717906	-1.03978	0.00946374	-1.26507	0.00295719	-1.17193
BSU12490	yjqC	0.575983	-1.05134	0.00764837	-1.23257	0.0361696	-1.10986
BSU12500	xkdA	0.0839514	1.22044	0.573457	1.08641	4.38493e-05	1.34698
BSU12510	xre	0.686953	-1.03777	0.211625	1.0925	0.00740247	1.19004
BSU12520	xkdB	0.454761	-1.07462	0.00010975	-1.54163	3.13254e-06	-1.50432
BSU12530	xkdC	0.462267	-1.075	0.0075548	-1.44266	2.9119e-06	-1.71331
BSU12540	xkdD	0.218894	-1.14199	1.66587e-05	-1.86227	2.01657e-08	-2.02018
BSU12550	xtrA	0.384071	-1.09113	0.00491757	-1.25755	0.000224748	-1.32265
BSU12560	xpf	0.457504	-1.083	0.0399149	-1.36078	1.25447e-05	-1.79316
BSU12570	xtmA	0.511271	-1.07109	4.69463e-07	-1.91039	6.80351e-11	-2.23977
BSU12580	xtmB	0.481341	-1.08106	1.52718e-08	-2.41998	1.11833e-12	-2.66009
BSU12590	xkdE	0.154976	-1.19234	0.0228216	-1.35125	3.5852e-08	-2.15572
BSU12600	xkdF	0.111988	-1.14042	0.000250155	-1.42244	3.92442e-07	-1.55406
BSU12610	xkdG	0.270963	-1.16065	7.02596e-09	-2.7212	5.76872e-13	-2.90967
BSU12620	xkdH	0.139672	-1.25956	2.16721e-09	-2.97903	6.35048e-14	-3.3105
BSU12630	xkdI	0.105099	-1.18787	3.38707e-07	-1.88162	1.34288e-10	-1.92474
BSU12640	xkdJ	0.347753	-1.18958	5.36925e-10	-3.19591	1.0576e-12	-3.10763
BSU12650	xkdK	0.0941572	-1.35476	3.56925e-07	-2.82365	8.60978e-13	-3.25736
BSU12660	xkdM	0.00920561	-1.40476	1.47045e-10	-3.33989	5.26645e-12	-2.48274
BSU12670	xkdN	0.0049038	-1.54893	2.48721e-05	-2.22087	2.43802e-06	-3.12563
BSU12680	xkdO	0.193691	-1.1667	0.00116859	-1.43127	1.50317e-06	-1.53496
BSU12690	xkdP	0.211415	-1.18152	7.73535e-08	-2.11324	3.80175e-10	-2.366
BSU12700	xkdQ	0.141241	-1.32378	3.29197e-08	-2.66768	4.79148e-11	-2.72091
BSU12710	xkdR	0.0159911	-1.60315	2.49784e-06	-3.08242	3.24926e-09	-2.80126
BSU12720	xkdS	0.164276	-1.17154	0.00056616	-1.27391	0.00275	-1.23392
BSU12730	xkdT	0.0508754	-1.40197	1.2116e-07	-2.43194	4.07344e-10	-2.29601
BSU12740	xkdU	0.206749	-1.28422	9.51816e-08	-2.65898	3.0054e-11	-2.5649
BSU12750	xkdV	0.240455	-1.19499	2.44194e-08	-2.36635	5.23787e-10	-2.20393
BSU12760	xkdW	0.0875412	-1.27543	1.52869e-07	-2.24631	4.50424e-11	-2.54941
BSU12770	xkdX	0.0224739	-1.54134	2.89977e-08	-3.4479	1.02658e-10	-3.5362
BSU12780	xepA	0.537407	-1.08009	9.41776e-08	-2.79441	2.7637e-10	-2.81918
BSU12790	xhlA	0.364577	-1.1098	4.18116e-07	-2.10756	2.16704e-10	-2.40605
BSU12800	xhlB	0.0124603	-1.51169	2.612e-11	-3.79561	1.22236e-12	-4.22855
BSU12810	xlyA	0.449605	-1.10387	1.44711e-06	-2.12364	1.87619e-09	-2.11504
BSU12820	spoIISB	0.223343	1.1417	0.00632124	1.25047	0.0221183	1.11729
BSU12830	spoIISA	0.842506	-1.01634	0.0758835	1.11153	0.107776	1.09218
BSU12840	pit	0.080335	-1.21757	0.166448	1.11068	0.000329842	1.2033
BSU12850	ykaA	0.0640273	-1.28155	0.616718	-1.03841	5.61248e-05	1.35386
BSU12860	ykbA	0.74584	-1.02932	6.01371e-06	-1.8298	1.03062e-07	-1.44741
BSU12870	ykcA	0.107254	-1.17638	0.868401	-1.01113	0.0102287	1.16098
BSU12880	ykcB	0.836263	-1.02195	0.569906	-1.03724	0.914294	-1.00646
BSU12890	ykcC	0.865096	-1.0203	0.401581	-1.08958	0.378091	-1.08345
BSU12900	htrA	0.0581737	-1.18798	0.799296	1.0199	0.928794	1.00487
BSU12910	proG	0.836789	1.01699	0.230251	1.09809	0.800801	-1.01348
BSU12920	dppA	0.0147588	2.17048	1.41256e-08	2.75503	0.000468426	1.90497
BSU12930	dppB	0.00248573	3.21488	0.00279446	1.75066	3.02768e-05	1.98829
BSU12940	dppC	0.000372964	2.80139	0.00131845	1.88315	9.47599e-05	1.73407
BSU12950	dppD	0.0137818	1.69659	0.00522401	1.75789	0.00169686	1.28509
BSU12960	dppE	0.186337	1.22261	0.0188024	1.78915	0.448366	1.0552
BSU12970	ykfA	0.351946	1.12452	0.0198283	1.40741	0.0338158	1.18129
BSU12980	ykfB	0.855507	1.02496	0.174688	1.23706	0.908474	1.01106
BSU12990	ykfC	0.258462	1.12799	0.263387	1.09929	0.0432487	1.13949
BSU13000	ykfD	0.608535	1.06969	0.0592287	1.18399	0.00152304	1.3188
BSU13010	ykgB	0.117387	1.20868	1.25488e-05	1.44676	0.000105499	1.27864
BSU13020	ykgA	0.000718944	3.31918	0.774195	1.10362	0.000100627	1.55663
BSU13030	ykhA	0.762788	-1.03169	0.129352	1.15894	0.18394	1.0612
BSU13040	hmp	0.971106	-1.0075	0.100183	-1.23975	0.0667542	-1.47171
BSU13050	ykzH	0.910963	1.04656	0.972652	1.00973	0.733411	1.10237
BSU13060	ykjA	0.501328	1.1118	0.00832797	-1.32585	0.21533	-1.19299
BSU13070	ykkA	0.0917521	-1.23089	0.471233	-1.08114	0.00263377	-1.35733
BSU13080	ykkB	0.139037	-1.20549	0.581112	1.12258	0.00578018	-1.25664
BSU13090	ykkC	0.0747877	-1.18055	0.00967346	-1.22269	0.288777	-1.07319
BSU13100	ykkD	0.00801125	-1.35885	0.00290499	-1.41756	0.068009	-1.14679
BSU13110	ykkE	0.815988	-1.03698	0.00906719	1.43115	0.000937139	1.31748
BSU13120	proB	0.492676	1.06989	0.00378269	1.20255	7.925e-08	1.4946
BSU13130	proA	0.202508	1.12116	0.00132268	1.29737	2.74717e-07	1.47891
BSU13140	yklA	0.920553	1.01118	0.0134488	1.23044	0.0139998	1.1741
BSU13150	ykmA	0.352496	1.11551	0.00540567	1.22652	0.0574553	-1.1135
BSU13160	ykzA	0.00197289	3.171	1.54381e-07	4.55952	2.20815e-08	2.48133
BSU13170	guaD	NA	2.39354	0.230409	1.70697	0.826271	-1.13005
BSU13180	metE	0.000148013	2.55158	0.890006	1.04472	0.508027	-1.04202
BSU13190	ispA	0.354774	1.11768	0.198443	-1.1247	0.000382584	-1.45038
BSU13200	ykoB	0.136637	1.16055	0.0506024	1.12822	0.959082	-1.00235
BSU13210	ykoC	0.512671	-1.07464	0.00141949	-1.69799	1.28267e-05	-1.66901
BSU13220	ykoD	0.0706268	-1.2401	0.000652409	-1.42606	1.65306e-05	-1.49496
BSU13230	ykoE	0.521774	-1.07479	0.00914421	-1.22025	4.01082e-06	-1.53528
BSU13240	ykoF	0.0229134	-1.34785	0.00145903	-1.92456	1.38766e-07	-2.05793
BSU13250	ykoG	0.11807	-1.1895	0.696833	-1.02583	0.492515	1.04738
BSU13260	ykoH	0.742818	1.03571	0.119508	-1.12223	0.169608	-1.07694
BSU13270	ykoI	0.176294	-1.20365	0.487138	-1.04594	0.231888	-1.10369
BSU13280	ykoJ	0.0164014	-1.32752	0.00443248	-1.27439	1.45681e-05	-1.42781
BSU13290	ykzD	0.568916	1.17199	0.821458	-1.03305	0.139059	1.2508
BSU13300	ykoK	0.495485	1.06901	0.00222123	1.36709	7.48452e-08	1.52716
BSU13310	tnrA	0.250258	1.10784	0.306784	1.06938	0.00118482	1.21038
BSU13320	ykzB	0.889103	1.02028	0.477251	-1.08357	0.30774	1.10844
BSU13330	ykoL	0.744389	-1.1221	0.529172	1.12171	0.668077	1.1101
BSU13340	ykoM	2.1712e-05	-2.03746	1.45333e-08	-3.38962	1.57321e-11	-3.48747
BSU13350	ykoN	0.888672	1.03069	0.387607	-1.10767	0.94334	-1.01066
BSU13360	ykoP	0.614915	-1.27884	0.242453	-1.38374	0.261939	-1.44867
BSU13370	ykoQ	0.0471064	-1.28687	0.00727151	-1.31591	0.154325	-1.10519
BSU13380	ykoS	0.927745	-1.01795	0.396349	-1.11441	0.337877	-1.11095
BSU13390	ykoT	0.138411	-1.18515	0.0265438	-1.18545	0.0199684	-1.16574
BSU13400	ykoU	0.87711	-1.02129	0.1507	1.2187	0.0381533	1.20052
BSU13410	ykoV	0.202754	1.21837	0.0667066	1.29961	0.102417	1.18285
BSU13420	ykoW	0.000861474	1.53392	6.21702e-05	1.58732	0.000664769	1.35357
BSU13430	ykoX	0.0559556	-1.20629	0.18772	-1.10254	0.627607	1.02465
BSU13440	ykoY	0.224908	-1.16102	0.0272524	-1.23478	0.0911952	1.13535
BSU13450	sigI	0.0607776	-1.23509	0.96804	1.00289	0.235759	1.08435
BSU13460	ykrI	0.85988	-1.01716	0.332788	-1.07647	0.534919	1.03432
BSU13470	sspD	0.320799	1.29942	0.409659	1.29107	0.539139	-1.13366
BSU13480	ykrK	0.0478853	-1.24695	0.000315566	-1.56865	0.328447	-1.05284
BSU13490	ykrL	0.361252	-1.11733	2.12904e-05	-1.90819	3.50794e-08	-1.59516
BSU13500	ykrM	0.751945	-1.03708	0.676026	-1.03413	0.00234778	1.29283
BSU13510	ykzE	0.761142	-1.04629	0.469602	-1.12473	0.946288	-1.01183
BSU13520	ykrP	0.70153	1.04361	0.0346373	-1.21232	0.411311	-1.05525
BSU13530	kinE	0.280684	-1.13104	0.0560013	-1.161	0.0317616	-1.13284
BSU13540	ogt	0.686273	1.03915	0.649411	-1.03216	0.877838	-1.00884
BSU13550	ykrS	0.205869	1.13236	1.01594e-08	2.38638	0.153389	1.07043
BSU13560	ykrT	0.296194	1.10767	8.59489e-08	1.89677	0.0631197	1.07756
BSU13570	ykrU	0.41783	-1.10858	6.41178e-05	1.72239	0.0133075	1.18771
BSU13580	ykrV	0.281955	1.11974	8.20427e-07	1.77298	0.959124	1.00425
BSU13590	ykrW	0.233777	1.10844	0.00343166	1.35326	0.137822	-1.13591
BSU13600	ykrX	0.870592	1.01614	0.203711	1.07296	0.142204	-1.10368
BSU13610	ykrY	0.124365	1.16376	2.83534e-05	1.54811	0.114816	-1.08965
BSU13620	ykrZ	0.0165913	1.27559	2.05578e-05	1.89757	0.0712512	1.09525
BSU13630	ykvA	0.90837	1.01373	0.747871	-1.01898	0.0151815	-1.17942
BSU13640	spo0E	0.948226	1.00614	0.0199194	-1.16741	0.00068564	-1.24968
BSU13650	eag	0.0905616	-1.21168	0.0316693	-1.14721	0.749307	-1.01433
BSU13660	kinD	0.339911	-1.10508	0.103723	1.11588	0.133593	1.07923
BSU13670	ykvE	0.585422	-1.06386	0.23336	1.07576	0.0419448	1.15399
BSU13680	motB	0.000484902	1.63347	1.84233e-08	2.28452	0.00299796	1.44206
BSU13690	motA	0.00141228	1.59006	1.02362e-08	2.18017	0.000590108	1.55332
BSU13700	clpE	0.09735	1.24166	0.499371	1.15908	0.00696875	-1.22495
BSU13710	ykvI	0.662961	1.08379	0.805752	1.02766	0.00162281	1.27822
BSU13720	ykvJ	0.142972	-1.17828	0.251856	-1.08365	0.0047118	1.17438
BSU13730	ykvK	0.0970134	-1.22245	0.000737316	-1.39284	0.303052	1.05356
BSU13740	ykvL	0.144368	-1.15595	0.0113124	-1.17201	0.725743	1.0177
BSU13750	ykvM	0.19113	-1.12009	0.0022183	-1.25331	0.389402	1.04686
BSU13760	ykvN	0.361616	-1.08409	0.0234075	1.19023	0.00307769	1.25232
BSU13770	ykvO	0.991783	1.00094	0.490349	-1.06049	0.0021842	1.22178
BSU13780	ykvP	0.277147	1.1316	0.739105	1.04238	0.0718441	1.14732
BSU13790	ykvQ	0.9981	-1.00024	0.0121584	1.23606	5.54668e-05	1.33136
BSU13800	ykvR	0.869331	1.01772	0.255423	-1.084	0.569401	1.03548
BSU13810	ykvS	0.60426	-1.05715	1.04164e-05	-1.98663	1.48213e-11	-2.36172
BSU13820	ykvT	0.106392	1.71091	0.359638	1.10832	0.000726217	1.50065
BSU13830	ykvU	0.76372	1.0355	0.318425	-1.06597	0.359674	-1.05015
BSU13840	ykvV	0.730731	1.03839	0.0518332	1.15551	0.00996985	1.18814
BSU13850	ykvW	0.260417	-1.12106	0.387962	-1.09269	0.0181791	-1.19817
BSU13860	ykvY	0.71929	1.03188	0.479642	-1.03907	0.00595656	-1.16147
BSU13870	ykvZ	0.02158	-1.25809	8.47776e-06	-1.51795	0.000170189	-1.32844
BSU13880	glcT	0.00482096	-1.35626	0.00146602	-1.31347	0.00745828	-1.15548
BSU13890	ptsG	0.0949026	-1.14694	0.0902346	-1.10419	0.978544	1.00107
BSU13900	ptsH	0.452972	-1.05655	0.00187398	1.23973	0.265313	1.0403
BSU13910	ptsI	0.321499	1.11026	0.0105038	1.21816	0.0626925	1.12276
BSU13920	splA	0.622368	1.04094	0.252215	-1.0938	0.595768	1.03812
BSU13930	splB	0.229484	1.1158	0.189137	1.11469	0.051445	1.15806
BSU13940	ykwB	0.0188068	2.00907	8.1638e-05	1.84174	0.0968226	1.26618
BSU13950	mcpC	0.00358755	1.69859	1.55661e-05	2.10584	0.154101	1.17208
BSU13960	ykwC	0.182467	1.12277	9.69878e-08	1.8142	2.9623e-07	1.48751
BSU13970	ykwD	0.315728	1.10493	0.0867199	1.2389	0.00925268	1.18356
BSU13980	ykuA	0.595344	-1.04381	0.00855932	1.2894	0.0853134	-1.09555
BSU13990	kinA	0.784545	1.02755	0.710816	1.0304	0.0171783	-1.17415
BSU14000	patA	0.771586	-1.02476	0.000116341	1.39881	0.00082723	1.26184
BSU14010	cheV	0.000495239	1.82137	8.79831e-07	2.50383	0.000357456	1.27372
BSU14020	ykyB	0.0195978	1.34751	0.0323932	1.23582	0.0121559	1.16895
BSU14030	ykuC	0.808997	-1.01998	0.840864	-1.02249	0.000166087	-1.27429
BSU14040	ykuD	0.785822	-1.02827	0.671333	1.0422	0.335864	-1.06503
BSU14050	ykuE	0.996875	1.00038	0.31451	1.10587	0.115645	1.1092
BSU14060	ykuF	0.128469	1.1656	0.0565949	1.16134	1.47268e-08	1.70927
BSU14070	ykuG	0.172488	1.17314	3.93457e-05	1.48485	2.71424e-05	1.31993
BSU14080	ykuH	0.27805	1.11131	0.000378684	1.37771	0.00657384	1.14581
BSU14090	ykuI	0.117774	1.18052	0.0332681	1.21292	0.00646918	1.18332
BSU14100	ykuJ	0.843414	1.01837	0.0158208	1.16047	5.38778e-06	1.33623
BSU14110	ykuK	0.607242	1.05142	0.00265743	1.27021	1.49272e-05	1.30913
BSU14120	ykzF	0.401456	-1.08529	0.0920297	1.11825	0.00272799	1.1618
BSU14130	ykuL	0.175103	-1.17267	5.56802e-06	-1.88888	8.84194e-09	-2.15546
BSU14140	ccpC	0.00496356	-1.38417	0.00473669	-1.26271	8.39218e-06	-1.39543
BSU14150	ykuN	0.664619	1.09205	1.88979e-10	-3.16569	7.88458e-12	-2.70346
BSU14160	ykuO	0.33116	1.24398	1.64424e-08	-3.03774	3.19178e-11	-2.8548
BSU14170	ykuP	0.212291	1.31475	2.5103e-05	-1.89783	8.98948e-13	-2.66643
BSU14180	ykuQ	0.664711	-1.04364	0.00104074	1.2942	5.27151e-05	1.20944
BSU14190	ykuR	0.241637	1.11462	2.13371e-05	1.46697	4.27646e-07	1.46842
BSU14200	ykuS	0.03699	1.19647	7.06439e-05	1.43547	9.80411e-07	1.38741
BSU14210	ykuT	0.407887	1.10439	0.131197	1.12212	0.00104235	1.51121
BSU14220	ykuU	0.148093	-1.16058	5.17451e-06	1.53361	6.87284e-09	1.76
BSU14230	ykuV	0.127299	-1.16489	5.34098e-06	1.63511	2.23682e-09	1.69563
BSU14240	rok	0.0529782	-1.23339	2.29216e-05	-1.6828	7.82795e-07	-1.47584
BSU14250	yknT	0.193418	2.39255	0.588762	-1.09366	0.692452	-1.07499
BSU14260	mobA	0.461555	-1.07723	0.0553928	-1.12973	0.114927	-1.07413
BSU14270	moeB	0.376089	-1.08349	0.0478587	-1.12208	0.769633	-1.01488
BSU14280	moeA	0.151082	-1.16364	0.000344886	-1.33545	0.0144502	-1.12728
BSU14290	mobB	0.00845574	-1.36813	0.0205313	-1.20348	0.0369619	-1.15266
BSU14300	moaE	0.255402	-1.10936	0.00284641	-1.20867	0.00580069	-1.15922
BSU14310	moaD	0.912208	-1.0104	0.971377	1.00409	0.01348	-1.17
BSU14320	yknU	0.594716	1.09795	0.0166331	1.41403	0.00351553	1.26857
BSU14330	yknV	0.866154	1.01753	0.0425547	1.18781	0.0192858	1.17182
BSU14340	yknW	0.188126	1.20402	0.00802992	1.26071	0.00122863	1.15665
BSU14350	yknX	0.146017	1.18166	0.0952933	1.12221	0.00361353	1.1647
BSU14360	yknY	0.0772029	1.1784	0.00434967	1.20568	0.00271944	1.20259
BSU14370	yknZ	0.261019	1.1347	0.209592	1.08042	0.0114012	1.14466
BSU14380	fruR	0.880524	-1.01996	0.00101048	-1.31666	0.0609328	-1.12478
BSU14390	fruK	0.812239	1.03535	0.00741011	-1.44933	0.0181173	-1.18274
BSU14400	fruA	0.118597	1.31129	0.00609796	-1.71802	0.000252581	-1.55065
BSU14410	sipT	0.0506662	1.19589	0.00174334	1.34098	0.110227	1.13336
BSU14420	ykoA	0.0527456	1.20604	0.790224	-1.01824	0.0777973	-1.10054
BSU14430	ykpA	0.165821	-1.13253	0.760401	1.0243	0.367623	-1.04523
BSU14440	ykpB	0.439737	1.10839	0.00208434	-1.26643	0.0021943	-1.29256
BSU14450	ampS	0.107687	-1.15939	0.776411	-1.01788	0.762759	-1.0151
BSU14460	ykpC	0.813684	1.0289	0.906263	-1.00857	0.595244	1.03441
BSU14470	mreBH	0.372207	-1.1052	0.207038	-1.09841	0.869525	-1.00919
BSU14480	abh	0.115004	1.16432	1.55345e-05	-1.53635	3.8944e-09	-1.7908
BSU14490	kinC	0.00177072	-8.81323	0.573006	-1.42954	0.106569	1.24826
BSU14500	ykqA	0.761092	1.02832	0.00298561	-1.21739	0.0103531	-1.14056
BSU14510	ykqB	0.920976	1.00824	1.30141e-05	-1.449	4.90097e-05	-1.28352
BSU14520	adeC	0.00761995	-1.30714	0.000111566	-1.33531	0.000210792	-1.23684
BSU14530	ykqC	0.736066	-1.0279	0.276637	1.07915	0.917011	-1.00555
BSU14540	ykzG	0.597265	-1.05033	0.296541	1.06711	0.0561384	-1.07631
BSU14550	ykrA	0.00205282	-1.44972	0.000482309	-1.40838	0.00264272	-1.16527
BSU14560	ykrB	0.521989	-1.05646	0.486965	1.04189	0.205803	1.06809
BSU14570	ykyA	0.322517	-1.09766	0.145809	1.11319	0.107911	1.12153
BSU14580	pdhA	0.010254	-1.28405	5.1774e-10	-4.38548	2.6083e-07	-1.48746
BSU14590	pdhB	0.0411047	-1.28905	3.0849e-10	-4.50868	2.40914e-11	-2.56576
BSU14600	pdhC	0.031834	-1.19238	3.8083e-09	-3.46081	6.85939e-07	-1.52125
BSU14610	pdhD	0.863103	-1.01601	2.02394e-11	-3.2647	4.53859e-13	-2.983
BSU14620	slp	0.825237	1.02648	0.324883	-1.07157	0.0103475	-1.18247
BSU14630	speA	0.0571399	-1.36273	0.094969	-1.13454	2.96768e-05	1.4757
BSU14640	yktA	0.503276	-1.06848	0.0724438	-1.15087	0.206076	-1.07503
BSU14650	yktB	0.135202	-1.13058	0.135591	1.08874	0.0134805	1.13687
BSU14660	ykzI	0.00449993	2.95556	2.88681e-09	2.98869	7.70022e-06	1.55257
BSU14670	yktC	0.00736654	1.39785	0.0329892	1.22914	0.0270889	1.11996
BSU14680	ykzC	0.0118729	1.37444	0.00725191	1.32467	0.0352263	1.10512
BSU14690	yktD	0.240312	1.11413	0.531788	1.04336	0.0185411	1.17381
BSU14700	nprE	0.080838	-1.19478	0.43706	-1.05787	0.0605467	-1.14364
BSU14710	ylaA	0.188435	-1.13803	0.0566102	-1.2157	0.0211229	-1.16709
BSU14720	ylaB	0.65632	-1.04771	0.597339	-1.05368	0.00215325	-1.22999
BSU14730	ylaC	0.599353	-1.05734	0.65178	-1.03008	0.395098	-1.04766
BSU14740	ylaD	0.4088	-1.08146	0.207974	1.09479	0.638893	1.02647
BSU14750	ylaE	0.278805	1.11194	0.282523	1.09967	0.000948137	1.29709
BSU14760	ylaF	0.00661708	-1.29285	0.000713377	-1.42734	4.70458e-06	-1.52642
BSU14770	ylaG	0.875249	1.01672	0.0735318	-1.17322	2.79023e-06	-1.31893
BSU14780	ylaH	0.284667	1.10574	0.012465	-1.22998	5.30177e-05	-1.46099
BSU14790	ylaI	0.762354	-1.0286	0.126713	1.12363	0.265099	1.08652
BSU14800	ylaJ	0.576766	1.06368	0.206492	-1.16716	0.236232	-1.1166
BSU14810	ylaK	0.692703	-1.04483	0.856851	-1.02372	0.185037	1.10363
BSU14820	ylaL	0.611571	-1.05526	0.792335	1.01646	0.0483638	1.11714
BSU14830	ylaM	0.483821	1.07035	0.0001821	1.46876	7.63632e-06	1.40081
BSU14840	ylaN	0.0426975	1.24061	0.00013502	1.37375	0.0382149	1.12528
BSU14850	ftsW	0.770004	-1.02539	0.467405	-1.04579	0.490599	1.03451
BSU14860	pycA	0.414765	-1.08458	0.168062	1.12534	0.000216302	-1.25982
BSU14870	ctaA	0.287608	1.17341	0.848861	-1.01387	0.0206023	-1.42519
BSU14880	ctaB	0.639031	1.05295	0.976756	-1.00298	0.018186	-1.27669
BSU14890	ctaC	2.51909e-05	-2.04535	4.99321e-08	-2.65677	5.10703e-15	-3.20049
BSU14900	ctaD	3.59056e-06	-2.16457	1.33281e-05	-1.9172	1.36429e-11	-3.03918
BSU14910	ctaE	1.36616e-06	-2.32713	3.15223e-07	-2.32295	1.06803e-13	-3.3494
BSU14920	ctaF	9.02637e-06	-1.99763	1.71048e-07	-2.36461	4.5608e-13	-2.99002
BSU14930	ctaG	0.0286263	-1.28007	0.0140451	-1.19735	1.28678e-06	-1.59745
BSU14940	ylbA	0.000779347	-1.46845	2.696e-08	-8.30519	0	-13.2983
BSU14950	ylbB	0.405318	1.09803	0.0463605	1.15767	0.000273389	1.36864
BSU14960	ylbC	0.438345	1.08704	0.000640849	1.39685	0.00361254	1.30586
BSU14970	ylbD	0.951298	-1.00879	0.155228	-1.20222	0.347452	1.10631
BSU14980	ylbE	0.643018	1.10548	0.946461	1.00694	0.296301	1.1416
BSU14990	ylbF	0.284381	1.09912	0.668524	-1.02545	0.0464345	-1.11752
BSU15000	ylbG	0.0601466	1.20807	0.631161	1.03548	0.063961	-1.09416
BSU15010	ylbH	0.427715	-1.08716	0.872867	-1.01601	0.914014	1.00539
BSU15020	ylbI	0.108837	-1.20984	0.810687	-1.02694	0.240125	-1.08352
BSU15030	ylbJ	0.623388	1.12274	0.984422	-1.00406	0.389027	1.24272
BSU15040	ylbK	0.950502	-1.00544	0.677634	1.02514	0.970908	-1.00165
BSU15050	ylbL	0.863071	1.01637	0.0278308	1.20591	0.411289	-1.043
BSU15060	ylbM	0.693951	1.04328	0.000248744	-1.73802	8.56597e-07	-1.54836
BSU15070	ylbN	0.57485	-1.05654	0.967727	1.00245	0.0120266	1.13776
BSU15080	rpmF	0.98206	1.00221	0.712049	-1.02315	0.115661	-1.07385
BSU15090	ylbO	0.366484	1.09046	0.613894	1.03495	0.959555	-1.00301
BSU15100	ylbP	8.07858e-05	-1.90662	2.47515e-05	-2.90678	2.22045e-16	-7.25251
BSU15110	ylbQ	0.60378	1.04375	0.000598113	1.38506	0.000426186	1.24965
BSU15120	yllA	0.891752	-1.01225	0.00562875	1.29804	0.000873029	1.20641
BSU15130	yllB	0.0373656	1.22078	0.00105656	1.27966	0.0596116	1.09354
BSU15140	ylxA	0.628913	1.0521	0.943393	1.00477	0.330793	-1.04758
BSU15150	ftsL	0.743908	1.0349	0.103605	1.11099	0.389276	-1.04338
BSU15160	pbpB	0.938617	1.00641	0.0393343	-1.1442	0.127778	-1.07776
BSU15170	spoVD	0.109928	-1.17365	0.160775	1.10214	0.39563	1.07151
BSU15180	murE	0.0427992	-1.34627	0.00163812	-1.26057	0.0114954	-1.12367
BSU15190	mraY	0.0587032	-1.2913	0.000211763	-1.49595	0.0138918	-1.13374
BSU15200	murD	0.0414269	-1.26253	0.000108724	-1.51085	0.0143047	-1.12875
BSU15210	spoVE	0.029184	-1.26975	6.03497e-05	-1.65819	0.0638558	-1.09458
BSU15220	murG	0.114364	-1.17149	0.368437	-1.05487	0.691122	1.01971
BSU15230	murB	0.0778015	-1.16612	0.00490409	-1.21463	0.325573	-1.05644
BSU15240	divIB	0.0950105	-1.21496	0.000202304	-1.32623	0.0132106	-1.15755
BSU15250	ylxW	0.0280003	-1.23154	6.84847e-05	-1.3603	8.44765e-06	-1.3098
BSU15260	ylxX	0.533786	1.0586	0.865737	-1.00893	0.70192	1.01959
BSU15270	sbp	0.855884	-1.0185	0.376608	-1.05245	0.606268	-1.02666
BSU15280	ftsA	0.97757	-1.00272	0.560972	-1.03466	0.0164352	-1.10638
BSU15290	ftsZ	0.551045	-1.05784	0.852152	-1.01259	0.059795	-1.0929
BSU15300	bpr	0.552044	-1.06834	0.567331	-1.04408	0.747121	-1.02427
BSU15310	spoIIGA	0.00292824	-1.56893	0.0912157	-1.16117	0.509805	-1.04721
BSU15320	sigE	0.0891647	-1.3846	0.771329	-1.03874	0.781856	1.04253
BSU15330	sigG	0.253145	-1.16406	0.0398735	-1.18667	0.365243	-1.06237
BSU15340	ylmA	0.0945825	1.36354	0.000195752	1.42967	0.04578	-1.12237
BSU15350	ylmB	0.501442	-1.14733	0.663451	1.07282	0.540215	1.09137
BSU15360	ylmC	0.367005	-1.10539	0.944502	-1.00644	0.57206	-1.04031
BSU15370	ylmD	0.109518	-1.18378	0.873398	-1.0096	0.0794008	1.08847
BSU15380	ylmE	0.335222	-1.10129	0.122998	1.13319	0.371973	1.04763
BSU15390	ylmF	0.695813	-1.03778	0.0325389	1.14461	0.0843029	1.09295
BSU15400	ylmG	0.221346	-1.11196	0.125749	1.10628	0.13252	1.07805
BSU15410	ylmH	0.31071	-1.08557	0.00477098	1.18362	0.0467671	1.10964
BSU15420	divIVA	0.261102	-1.11266	0.0385882	1.15935	0.566119	1.02882
BSU15430	ileS	0.187911	-1.14124	0.0571728	-1.1295	0.00175262	-1.20238
BSU15440	ylyA	0.47429	-1.08118	0.249055	-1.08684	0.178403	-1.08998
BSU15450	lspA	0.197597	-1.17403	0.0507216	-1.13894	0.0147756	1.18403
BSU15460	ylyB	0.0316911	-1.24464	0.0026675	-1.24018	0.312704	1.06008
BSU15470	pyrR	0.921507	1.0163	0.0549689	-1.26048	0.00599169	1.82735
BSU15480	pyrP	0.833351	1.01709	0.0564765	-1.45389	3.68888e-05	2.08161
BSU15490	pyrB	0.277856	1.13007	0.0394564	-1.65315	3.87969e-05	2.57101
BSU15500	pyrC	0.0618255	1.22897	0.0452825	-1.65732	2.62075e-06	2.76416
BSU15510	pyrAA	0.010222	1.27501	0.060839	-1.69074	5.38082e-07	2.47693
BSU15520	pyrAB	0.0262149	1.25242	0.0582207	-1.62176	1.64628e-07	2.27737
BSU15530	pyrK	0.0252836	1.33879	0.130124	-1.50805	1.8943e-08	2.32283
BSU15540	pyrD	0.0120597	1.3835	0.0889731	-1.58827	1.07068e-07	2.11621
BSU15550	pyrF	0.0243565	1.39339	0.20398	-1.32903	9.0242e-08	2.12027
BSU15560	pyrE	0.0216245	1.45578	0.2161	-1.35689	1.45254e-08	2.18527
BSU15570	cysH	0.104335	1.28301	5.71886e-06	2.13506	2.39431e-12	2.98111
BSU15580	cysP	0.0521822	1.3344	3.14952e-05	2.20275	3.4861e-14	3.63096
BSU15590	sat	0.0233079	1.27798	2.19935e-06	3.04706	8.21565e-15	4.95117
BSU15600	cysC	0.0514858	1.21861	2.06092e-07	3.09341	5.55112e-15	4.49788
BSU15610	ylnD	0.0537332	1.23265	1.24406e-06	2.69081	9.54792e-15	4.09751
BSU15620	ylnE	0.446822	1.07447	1.3499e-05	1.97864	1.25525e-10	2.23931
BSU15630	ylnF	0.491904	1.06669	3.00858e-06	1.92248	9.29212e-11	2.16132
BSU15640	yloA	0.927699	-1.00762	0.915165	-1.00619	0.938898	-1.00369
BSU15650	yloB	0.889619	1.01388	0.420211	-1.05564	0.665851	-1.02707
BSU15660	yloC	0.63581	1.04688	0.00311775	1.21317	0.00218404	1.16316
BSU15670	ylzA	0.88304	1.01407	0.333137	-1.06781	0.0603997	-1.08536
BSU15680	gmk	0.232429	-1.12958	0.0221445	-1.16594	0.000347844	-1.19433
BSU15690	yloH	0.496039	-1.06818	0.00774519	-1.21131	0.002817	-1.16256
BSU15700	yloI	0.0808919	-1.17805	6.87055e-05	-1.38352	2.95286e-05	-1.30412
BSU15710	priA	0.0917827	-1.24011	8.36086e-06	-1.64247	1.36677e-08	-1.46264
BSU15720	def	0.216943	-1.13982	7.30204e-06	-1.64259	8.67839e-06	-1.37146
BSU15730	fmt	0.61248	-1.04696	0.00217734	-1.3924	3.45811e-05	-1.36732
BSU15740	yloM	0.585783	-1.06126	7.05411e-05	-1.53735	1.3532e-06	-1.46122
BSU15750	yloN	0.306296	-1.10096	0.000143015	-1.37561	5.70906e-05	-1.24782
BSU15760	prpC	0.343632	-1.08052	0.000174644	-1.41713	0.00206223	-1.20179
BSU15770	prkC	0.296546	-1.1031	5.84054e-05	-1.45437	2.17499e-06	-1.36603
BSU15780	yloQ	0.294642	-1.09674	0.00268771	-1.22468	9.68463e-05	-1.24744
BSU15790	rpe	0.77922	-1.02687	0.132491	-1.08881	0.0299434	-1.12814
BSU15800	yloS	0.933397	1.00696	0.210252	-1.09911	0.117219	1.07037
BSU15810	spoVM	0.750059	1.03344	0.747408	-1.02152	0.0621355	1.09969
BSU15820	rpmB	0.273674	1.1047	0.00051534	-1.50923	1.46867e-07	-1.72891
BSU15830	yloU	0.175732	-1.15471	0.000184746	-1.38457	4.84147e-06	-1.30539
BSU15840	yloV	0.533105	-1.05325	0.000939275	-1.28717	8.63323e-06	-1.35238
BSU15850	sdaAB	0.158372	-1.15188	1.47972e-05	-1.5392	7.5403e-05	-1.2815
BSU15860	sdaAA	0.0567478	-1.1945	7.75091e-06	-1.57042	6.40348e-07	-1.38211
BSU15870	recG	0.453481	-1.06775	0.000504751	-1.27838	3.47553e-05	-1.29854
BSU15880	ylpC	0.0303945	1.29542	0.0236906	-1.1672	0.0050148	-1.18114
BSU15890	plsX	0.368746	1.07658	2.92856e-06	-1.57392	1.5328e-08	-1.56154
BSU15900	fabD	0.228625	1.13001	1.69172e-06	-1.71786	1.28501e-07	-1.65899
BSU15910	fabG	0.112823	1.20607	3.49233e-06	-1.64212	2.34917e-06	-1.54509
BSU15920	acpA	0.116575	1.19813	0.00151432	1.43555	0.0643645	1.12065
BSU15930	rnc	0.213168	1.11543	0.481115	1.04182	0.000153048	1.2536
BSU15940	smc	0.432584	-1.09244	0.000185228	-1.37357	0.0544836	-1.10355
BSU15950	ftsY	0.869612	-1.01752	0.00350502	-1.25874	0.0267343	-1.11751
BSU15960	ylqB	0.00624016	1.47898	6.7e-10	4.07509	8.94507e-13	3.21294
BSU15970	ylxM	0.341258	1.10124	0.232961	-1.07317	0.0355251	1.1098
BSU15980	ffh	0.588155	1.05067	0.00599356	-1.25387	0.0970335	-1.07704
BSU15990	rpsP	0.135472	1.149	0.363409	-1.06254	0.189444	-1.05778
BSU16000	ylqC	0.0822336	1.27047	0.235686	1.13122	0.528933	1.02813
BSU16010	ylqD	0.0651314	-1.19541	1.82605e-06	-1.52088	3.31523e-06	-1.39256
BSU16020	rimM	0.427878	-1.0777	9.54233e-06	-1.48701	0.000137497	-1.24968
BSU16030	trmD	0.141175	-1.12468	1.03161e-06	-1.53393	0.000402555	-1.21571
BSU16040	rplS	0.966347	-1.00345	0.0124367	-1.22233	0.00630073	-1.13213
BSU16050	ylqF	0.551083	-1.05156	0.00520711	-1.21771	3.40452e-06	-1.37441
BSU16060	rnhB	0.234551	1.10733	0.893546	-1.0107	0.0955241	-1.12558
BSU16070	ylqG	0.267718	1.11531	0.470804	-1.05561	0.0033714	-1.23373
BSU16080	ylqH	0.603818	1.04105	0.000279915	-1.42018	3.21897e-05	-1.41099
BSU16090	sucC	3.19629e-06	-1.99	7.25142e-12	-5.8408	2.7045e-13	-3.36265
BSU16100	sucD	2.23979e-05	-1.85978	3.2877e-12	-5.49467	0	-5.64838
BSU16110	smf	0.000771358	-1.75776	1.99969e-11	-8.97373	5.00711e-14	-7.41111
BSU16120	topA	0.0386406	-1.29171	0.000126996	-1.33744	1.05505e-05	-1.3698
BSU16130	gid	0.027854	-1.3987	3.02665e-07	-1.75851	4.13261e-06	-1.41441
BSU16140	codV	0.0265544	-1.39744	1.16858e-05	-1.41711	0.145121	-1.07748
BSU16150	clpQ	0.0351979	-1.29293	1.62667e-06	-1.61713	0.00832813	-1.15022
BSU16160	clpY	0.053407	-1.25413	0.000144514	-1.36074	2.95036e-05	-1.27633
BSU16170	codY	0.0363567	-1.23231	1.57314e-05	-1.42968	4.53925e-05	-1.27349
BSU16180	flgB	0.886498	1.01068	0.00167004	1.32694	0.0021504	1.19373
BSU16190	flgC	0.213805	1.11162	1.74942e-05	1.49395	0.00561888	1.17719
BSU16200	fliE	0.889585	-1.01396	0.000176711	1.31738	0.0188783	1.15594
BSU16210	fliF	0.408169	1.07276	0.00210385	1.24946	0.297392	1.05876
BSU16220	fliG	0.985488	1.00186	0.254173	1.07957	0.464036	-1.03636
BSU16230	fliH	0.234064	1.11772	0.00121059	1.26189	0.512288	1.03749
BSU16240	fliI	0.425128	1.074	0.00367305	1.23832	0.619297	1.02358
BSU16250	fliJ	0.489573	1.06967	3.15335e-05	1.45629	0.680947	-1.02072
BSU16260	ylxF	0.926976	1.00889	0.00153926	1.27467	0.520029	1.03317
BSU16270	fliK	0.0792355	1.18293	0.000582803	1.35597	0.994485	-1.00033
BSU16280	ylxG	0.675827	1.0397	0.0009898	1.28585	0.809229	1.01292
BSU16290	flgE	0.705761	1.03903	0.00187748	1.24729	0.479135	1.03922
BSU16300	fliL	0.790757	1.02482	0.00783432	1.17885	0.876039	1.00857
BSU16310	fliM	0.313564	1.09662	0.00201628	1.21817	0.637559	1.02605
BSU16320	fliY	0.311565	1.10693	0.00176428	1.25884	0.749425	-1.01908
BSU16330	cheY	0.222556	1.11415	0.000728408	1.26277	0.714291	1.01939
BSU16340	fliZ	0.0894261	1.16168	7.02389e-05	1.35546	0.168995	1.08506
BSU16350	fliP	0.0877305	1.15107	0.0299823	1.16012	0.461013	1.04098
BSU16360	fliQ	0.470589	1.07384	0.00876958	1.17437	0.0443179	1.1242
BSU16370	fliR	0.210244	1.12313	0.120699	1.09503	0.129655	1.08839
BSU16380	flhB	0.510693	1.06416	0.00673676	1.19139	0.972969	-1.00177
BSU16390	flhA	0.526164	1.05618	0.221677	1.07035	0.69916	1.01999
BSU16400	flhF	0.218423	1.11285	0.0798922	1.13103	0.260231	1.0589
BSU16410	ylxH	0.389661	1.08477	0.286678	1.06317	0.455285	-1.04327
BSU16420	cheB	0.490508	1.06164	0.884446	-1.0079	0.82369	-1.01123
BSU16430	cheA	0.354974	1.08059	0.0834472	1.09946	0.871459	-1.00898
BSU16440	cheW	0.326637	1.10992	0.472402	1.0438	0.224724	-1.06664
BSU16450	cheC	0.760513	1.03045	0.480911	1.04074	0.532264	-1.03155
BSU16460	cheD	0.253046	1.10373	0.0559303	1.13207	0.997376	1.00017
BSU16470	sigD	0.522651	1.06288	0.0221308	1.14915	0.194377	-1.06452
BSU16480	ylxL	0.32182	1.08926	0.157119	1.08536	0.92266	-1.00434
BSU16490	rpsB	0.111797	-1.14443	0.0394064	-1.16509	0.528999	-1.02276
BSU16500	tsf	0.501114	-1.05329	0.0977041	-1.10805	0.0483558	-1.08094
BSU16510	pyrH	0.230099	-1.11968	0.981772	1.00129	0.387249	-1.03353
BSU16520	frr	0.265905	-1.13864	0.805011	1.02599	0.565342	-1.02577
BSU16530	uppS	0.0756345	-1.26218	1.98979e-07	-1.82556	6.03797e-09	-1.52867
BSU16540	cdsA	0.0304077	-1.30625	7.15833e-08	-2.20177	1.88144e-09	-1.64229
BSU16550	dxr	0.0961685	-1.21916	2.58044e-06	-1.72453	7.87619e-09	-1.51112
BSU16560	yluC	0.17477	-1.16251	7.94247e-07	-1.82633	1.17323e-09	-1.59961
BSU16570	proS	0.0938336	-1.15144	2.39484e-07	-1.75863	4.61316e-08	-1.5731
BSU16580	polC	0.777494	-1.02614	0.0397687	-1.17796	1.39942e-05	-1.2949
BSU16590	ylxS	0.191799	-1.1735	0.0570271	-1.13304	0.467758	-1.0297
BSU16600	nusA	0.470105	-1.09641	0.0171517	-1.21784	0.0181569	-1.1211
BSU16610	ylxR	0.0988843	-1.20093	0.0273245	-1.20061	0.00629971	-1.12747
BSU16620	ylxQ	0.239063	-1.14136	0.0319872	-1.18309	0.00219727	-1.13709
BSU16630	infB	0.866421	1.01306	0.0324735	-1.35516	0.0165507	-1.09939
BSU16640	ylxP	0.88328	-1.01383	0.0273636	-1.18846	7.94932e-06	-1.31205
BSU16650	rbfA	0.768516	-1.02353	0.00147135	-1.46283	3.11623e-05	-1.27782
BSU16660	truB	0.249132	1.1045	0.879163	-1.01688	0.0259564	1.11927
BSU16670	ribC	0.714904	1.03184	0.041707	1.12876	0.664642	1.019
BSU16680	rpsO	0.145662	1.1324	0.00149946	1.26143	0.612172	1.02015
BSU16690	pnpA	0.916169	1.00967	0.393539	1.06322	0.100921	-1.0659
BSU16700	ylxY	0.112157	-1.24249	0.000720077	-1.35346	0.000161151	-1.26459
BSU16710	mlpA	0.203394	-1.13099	0.0466368	-1.16861	0.000141039	-1.22348
BSU16720	ymxH	0.219108	-1.1416	0.191414	-1.19074	0.00633231	-1.2333
BSU16730	spoVFA	0.350767	1.13261	0.47798	-1.08774	0.669696	-1.03514
BSU16740	spoVFB	0.284756	-1.18072	0.480505	-1.09027	0.0297527	-1.22546
BSU16750	asd	0.864993	1.01546	0.295292	1.14463	0.00109758	1.2455
BSU16760	dapG	0.750738	-1.02825	0.0263634	1.15682	0.0569769	1.0997
BSU16770	dapA	0.897076	-1.01107	0.352307	-1.06371	0.0823892	-1.09053
BSU16780	ymfA	0.47064	1.06625	0.379953	-1.07004	0.000389552	-1.21104
BSU16790	tepA	0.415932	1.07511	0.955476	-1.00368	0.63019	1.04075
BSU16800	spoIIIE	0.511295	1.06006	0.177499	-1.09662	0.00280674	-1.16971
BSU16810	ymfC	0.099682	1.15492	0.221399	1.15587	7.78018e-07	1.40227
BSU16820	ymfD	0.719269	-1.05552	0.112254	-1.11264	0.335404	1.05017
BSU16830	ymfE	0.46494	1.08794	0.004154	1.26274	0.00425083	1.20434
BSU16840	ymfF	0.375294	-1.0833	0.00136217	-1.26203	0.000113762	-1.2882
BSU16850	ymfG	0.550635	-1.05062	0.0749333	-1.13546	0.00108894	-1.2247
BSU16860	ymfH	0.404579	-1.09805	0.000136478	-1.42683	0.00460999	-1.26162
BSU16870	ymfI	0.836477	-1.02181	0.000104267	-1.46386	0.00126117	-1.26207
BSU16880	ymfJ	0.741252	1.03734	0.00781294	-1.25632	0.0159755	-1.22526
BSU16890	ymfK	0.108191	1.15966	0.00304013	1.2037	0.0336937	1.10775
BSU16900	ymfL	0.0823763	1.17963	0.00391726	1.23229	0.102426	1.07411
BSU16910	ymfM	0.357664	1.08238	0.0552985	1.13512	0.236991	-1.05949
BSU16920	pgsA	0.662155	-1.03902	0.446509	-1.04407	0.077299	1.08782
BSU16930	cinA	0.983453	-1.00173	0.721863	-1.02067	0.818406	1.01068
BSU16940	recA	0.429449	1.06879	0.189522	1.09334	0.0803608	-1.08844
BSU16950	pbpX	0.99356	-1.00078	9.54648e-07	-1.78967	5.10833e-06	-1.34923
BSU16960	ymdA	0.5365	1.06072	0.548066	-1.03741	0.196597	-1.05377
BSU16970	ymdB	0.489219	-1.07595	1.80049e-05	-1.53504	3.00013e-08	-1.5858
BSU16980	spoVS	0.359558	-1.0963	7.89893e-06	-1.58167	4.29878e-13	-2.15531
BSU16990	tdh	4.10826e-11	-5.76992	4.6696e-13	-6.50876	0	-10.7675
BSU17000	kbl	4.8168e-10	-4.90945	6.3648e-12	-6.73547	0	-12.2806
BSU17010	ymcB	0.44093	-1.05944	0.332837	-1.05251	0.610022	-1.02423
BSU17020	ymcA	0.781457	1.02936	0.0925452	1.12632	0.265042	-1.06052
BSU17030	cotE	0.177045	-1.16967	0.224947	1.10805	0.131187	1.11583
BSU17040	mutS	0.251063	-1.12227	0.164998	-1.0916	0.356282	1.04561
BSU17050	mutL	0.178844	-1.1275	0.0143852	-1.1765	0.889352	1.00686
BSU17060	ymzD	0.13419	-1.15981	0.027319	1.1694	8.54127e-06	1.36438
BSU17070	ymcC	0.0220269	-1.32342	0.0592065	-1.2186	4.77463e-05	-1.42515
BSU17080	pksA	0.143538	-1.1508	0.665599	-1.03085	0.925275	1.00491
BSU17090	pksB	0.379927	-1.08135	0.0937042	-1.17047	5.45841e-05	-1.32326
BSU17100	pksC	0.759611	1.0298	0.0906449	1.18985	0.0175554	1.18459
BSU17110	pksD	0.794296	1.03261	0.157986	1.13087	0.572081	1.03251
BSU17120	pksE	0.193785	1.19568	0.0474307	1.31081	0.197526	-1.0846
BSU17130	acpK	0.105426	1.27179	0.532424	1.08404	0.0451414	-1.29205
BSU17140	pksF	0.689248	-1.06126	0.00875859	-1.24043	0.0096061	-1.15703
BSU17150	pksG	0.198579	1.29769	0.851434	-1.02802	0.259372	1.12982
BSU17160	pksH	0.727579	-1.03124	0.0570082	-1.15948	0.565265	-1.03856
BSU17170	pksI	0.209563	-1.17921	0.095077	-1.16049	0.0306463	-1.19953
BSU17180	pksJ	0.821267	-1.03407	0.30353	-1.15845	0.44102	1.06088
BSU17190	pksL	0.061087	-1.25851	0.205832	1.14121	0.184606	1.10477
BSU17200	pksM	0.103983	-1.22222	0.290431	-1.0866	0.166352	-1.09584
BSU17210	pksN	0.141598	-1.17487	0.538958	1.06731	0.129444	1.11293
BSU17220	pksR	0.20104	-1.17356	0.653762	1.04682	0.162485	1.1006
BSU17230	pksS	0.155893	-1.14043	0.00409602	1.23966	8.97602e-06	1.32955
BSU17240	ymzB	0.0107434	1.42876	2.42626e-06	2.25613	2.89769e-08	1.9008
BSU17250	ymaE	0.110771	-1.20449	0.0221628	1.20696	6.5177e-06	1.4831
BSU17260	aprX	0.898739	-1.02023	0.406516	1.10688	0.0634692	1.22919
BSU17270	ymaC	0.420953	-1.09791	0.00913062	-1.22636	0.0941976	-1.08395
BSU17280	ymaD	0.778806	-1.02348	0.270044	1.08298	0.00154605	1.21813
BSU17290	ebrB	NA	#VALUE!	NA	#VALUE!	0.378664	-1.84311
BSU17300	ebrA	0.064035	-1.25601	0.337923	-1.08421	0.000996729	1.34123
BSU17310	ymaG	0.648586	1.05201	0.0300619	-1.28628	0.0111726	-1.25412
BSU17320	ymaF	0.517928	-1.069	0.365011	-1.0871	0.189574	1.10151
BSU17330	miaA	0.411677	1.08	1.7149e-05	1.47273	5.96749e-06	1.36511
BSU17340	ymaH	0.728154	1.04014	0.936436	1.0049	0.0937273	-1.09381
BSU17350	ymzC	0.0568724	-1.2372	0.148032	-1.1104	0.00440071	-1.18748
BSU17360	ymzA	0.0158623	-1.31173	0.862188	1.0137	0.0583518	1.10027
BSU17370	ymaA	0.0204582	-1.52733	0.60968	1.02899	0.000221129	1.28196
BSU17380	nrdE	0.00688434	-1.55226	0.293386	-1.07009	0.0215744	1.12523
BSU17390	nrdF	0.00596049	-1.3869	0.74465	1.01957	0.415575	1.04696
BSU17400	ymaB	0.033801	-1.21978	0.0166565	-1.20231	0.351945	-1.05246
BSU17410	cwlC	0.0565222	-1.30339	0.445128	1.06221	2.60007e-05	1.40567
BSU17420	spoVK	0.928626	1.01149	0.0942055	-1.19203	0.167954	1.11488
BSU17430	ynbA	0.274335	-1.13435	0.0147704	-1.17657	0.0622152	-1.09716
BSU17440	ynbB	0.029851	-1.32334	0.00218319	-1.24363	0.017497	-1.13159
BSU17450	glnR	0.903123	1.01019	0.000970806	-1.4051	0.0820873	1.14608
BSU17460	glnA	0.7441	-1.02836	0.0216075	-1.22075	0.300272	-1.05203
BSU17470	ynxB	0.160474	-1.14775	0.00535106	-1.28187	0.0443034	-1.14013
BSU17480	ynzF	0.198899	-1.13405	0.0538616	-1.19467	0.0222725	-1.16029
BSU17490	ynzG	0.193234	-1.17734	0.00240228	-1.38262	0.000666529	-1.29589
BSU17500	ynaB	0.355447	-1.09476	0.000829323	1.29903	0.100158	1.08495
BSU17510	ynaC	0.621577	1.04353	6.38218e-05	1.50226	0.0049552	1.17106
BSU17520	ynaD	0.218375	-1.14348	0.0814478	1.17103	0.354005	-1.05601
BSU17530	ynaE	0.94703	-1.00583	0.812406	1.01596	0.00012925	-1.26924
BSU17540	ynaF	0.12484	1.13963	0.713251	1.02687	0.00148644	-1.19947
BSU17550	ynaG	0.0679288	1.18821	0.0343748	-1.1965	8.88456e-05	-1.28091
BSU17560	ynaI	0.0705828	1.21453	0.960562	1.00612	0.0549426	-1.1763
BSU17570	xynP	4.28117e-07	-3.9793	1.89953e-09	-10.9927	2.08722e-14	-17.8738
BSU17580	xynB	8.14289e-06	-2.71584	0.00404538	-3.1513	7.54952e-15	-10.2538
BSU17590	xylR	0.79831	-1.02491	0.900097	1.00939	0.0390505	-1.1038
BSU17600	xylA	1.17414e-05	-2.4359	4.88498e-14	-11.9279	0	-11.1385
BSU17610	xylB	0.000120226	-2.17549	0.000100741	-4.75851	0	-8.64185
BSU17620	yncB	0.775051	-1.03726	0.0126315	1.35824	5.5007e-07	1.46899
BSU17630	yncC	0.0229876	-1.29543	4.96572e-06	-2.44078	2.31196e-08	-3.79195
BSU17640	yncD	0.563562	-1.07876	0.00356267	-1.30876	0.00169338	-1.35272
BSU17650	yncE	0.60923	-1.04876	0.368649	1.06594	0.31397	1.05244
BSU17660	yncF	0.587794	-1.05667	0.607037	1.04361	0.542547	1.03199
BSU17670	ynzH	0.039815	1.66449	0.592984	1.10674	0.318885	1.15412
BSU17680	thyA	0.433961	-1.08584	0.384398	-1.0679	0.178666	1.07232
BSU17690	yncM	0.398517	1.08304	0.0011868	1.42377	4.8845e-05	1.28311
BSU17700	cotC	0.0318518	-1.32067	0.244784	1.22586	0.000117438	1.38842
BSU17710	tatAC	0.0228603	-1.27278	0.132399	1.15622	0.265542	1.08009
BSU17720	yndA	0.672534	1.08635	0.434951	1.123	0.0633017	1.276
BSU17730	yndB	0.213295	1.11573	0.0133024	1.44413	3.43588e-05	1.34565
BSU17740	ynzB	0.565768	1.11698	0.0105686	1.5446	0.0596752	1.14929
BSU17750	yndD	0.419589	1.13398	0.336255	-1.14988	0.48625	1.08774
BSU17760	yndE	0.580711	1.08186	0.927721	-1.01351	0.692451	1.03662
BSU17770	yndF	0.70747	1.0408	0.137672	1.27864	0.0904252	1.14187
BSU17780	yndG	0.462167	-1.06869	0.00241385	1.30174	1.71955e-05	1.35664
BSU17790	yndH	0.292079	-1.08467	0.15685	1.12046	3.43752e-06	1.37113
BSU17800	yndJ	0.895311	1.01244	0.0435045	1.15156	0.000579961	1.22216
BSU17810	yndK	0.284551	-1.0939	0.00864363	1.22639	0.000455156	1.23366
BSU17820	yndL	0.41216	-1.14066	0.127234	-1.14984	0.813111	-1.02271
BSU17830	yndM	0.791899	1.04234	0.767527	-1.02542	0.754844	1.03278
BSU17840	yndN	0.33624	1.21874	1.72646e-05	-1.81557	3.29248e-06	-1.90274
BSU17850	lexA	0.0718398	1.22216	0.00366431	1.22283	0.356463	1.0468
BSU17860	yneA	0.733151	-1.03591	0.0931253	1.14124	0.00630095	1.19122
BSU17870	yneB	0.163321	-1.13733	0.0024882	1.38803	0.0627385	1.12419
BSU17880	ynzC	0.933128	-1.01118	0.0020747	1.32561	0.00641948	1.3417
BSU17890	tkt	0.174827	1.16104	0.723951	1.02279	0.697156	-1.01945
BSU17900	yneE	0.238261	1.13933	0.0219798	1.34584	0.00321346	1.21501
BSU17910	yneF	0.976263	-1.00286	0.00159149	1.27024	9.07771e-05	1.24464
BSU17920	ynzD	0.589799	-1.05286	0.000170528	-1.41362	1.12168e-07	-1.58806
BSU17930	ccdA	0.301793	-1.14094	0.0267934	1.22968	1.90895e-05	1.60998
BSU17940	yneI	0.151443	1.18351	0.0193016	1.19881	0.00927866	1.19147
BSU17950	yneJ	0.0111714	1.37682	0.00167031	1.28001	0.897511	-1.0052
BSU17960	yneK	0.045477	-1.21242	0.0162535	-1.21216	9.58047e-06	-1.32058
BSU17970	cotM	0.0349103	-2.16008	0.199091	-1.23188	0.924662	1.03271
BSU17980	sspP	0.423419	1.33268	0.863185	-1.02616	0.406299	-1.30262
BSU17990	sspO	0.866413	-1.05207	0.960553	-1.01299	0.936413	1.03294
BSU18000	citB	0.000248821	-1.69136	1.05254e-06	-1.99909	1.9984e-15	-3.4839
BSU18010	yneN	8.00427e-07	-2.38731	1.02896e-08	-2.3993	1.11022e-16	-3.99203
BSU18020	sspN	0.38309	-1.14652	0.311388	1.17448	0.0447266	-1.29284
BSU18030	tlp	0.85904	1.03154	0.934523	-1.00978	0.339921	-1.08622
BSU18040	yneP	0.0786887	-1.19053	0.0153779	1.19856	0.00142038	1.22838
BSU18050	yneQ	0.285075	-1.14149	0.0252623	-1.17904	0.108642	-1.08048
BSU18060	yneR	0.844972	-1.01692	0.00196783	1.24747	0.00161108	1.22395
BSU18070	yneS	0.554876	-1.05429	0.00284864	1.23247	0.000801632	1.22815
BSU18080	yneT	0.969323	1.00342	0.639925	-1.03267	0.450636	-1.05289
BSU18090	parE	0.0522647	-1.32169	0.200481	-1.07806	0.822343	-1.01081
BSU18100	parC	0.417428	-1.07351	0.657052	1.0306	0.118685	-1.09105
BSU18110	ynfC	0.00847474	1.89832	2.10002e-09	2.81861	9.52798e-10	1.88728
BSU18120	alsT	0.00968386	-1.29889	0.000597284	-1.66923	8.17995e-06	-1.3011
BSU18130	bglC	0.522164	-1.0731	0.258232	-1.0888	0.215673	1.07858
BSU18140	ynfE	0.166969	1.65514	0.27798	1.46887	0.882447	1.05451
BSU18150	ynfF	0.0400964	-1.25853	0.0466922	-1.12386	0.823933	-1.00994
BSU18160	xynD	0.0267154	-1.30578	0.340659	-1.06523	0.352438	-1.06211
BSU18170	yngA	0.388723	-1.10355	0.0104119	-1.21098	0.0259648	-1.22014
BSU18180	yngB	0.543507	-1.06028	0.00182388	1.24091	0.0359965	1.11032
BSU18190	yngC	0.718263	1.02845	0.34047	1.05136	0.699325	1.01931
BSU18200	yngD	0.172417	-1.3111	0.38924	1.14986	0.554394	1.07318
BSU18210	yngE	0.803168	1.06609	0.22461	-1.1975	0.270682	-1.56592
BSU18220	yngF	0.257568	-1.41639	0.728433	-1.05224	0.701929	-1.05928
BSU18230	yngG	0.0524981	1.96562	0.99101	-1.00304	0.462516	1.23177
BSU18240	yngH	0.196922	-1.21174	0.0304379	-1.18972	0.165881	-1.11185
BSU18250	yngI	NA	2.95794	0.0672616	2.78735	NA	-2.56281
BSU18260	yngJ	0.629019	-1.05738	0.0673578	-1.12749	0.490731	-1.04649
BSU18270	ynzE	0.469336	1.2797	0.813348	-1.04525	0.862667	1.03695
BSU18280	yngK	0.203907	-1.16968	0.0586682	-1.14221	0.095925	-1.08248
BSU18290	yngL	0.225121	1.76906	0.445534	1.21278	0.0969168	1.36421
BSU18300	ppsE	0.366908	1.10503	2.95314e-05	1.61827	1.10524e-07	1.72662
BSU18310	ppsD	0.740951	-1.03441	0.00102534	1.48899	6.7552e-09	1.82785
BSU18320	ppsC	0.446482	1.09241	5.58559e-07	2.28854	1.95555e-12	2.63864
BSU18330	ppsB	0.0739777	1.19414	1.23662e-07	2.11896	5.72653e-13	2.88884
BSU18340	ppsA	0.00272499	1.5284	1.88244e-10	4.84874	2.3439e-07	2.44769
BSU18350	dacC	0.369436	-1.09014	0.414876	-1.05747	0.0057753	-1.18521
BSU18360	yoxA	0.150351	-1.14594	0.0587044	-1.15043	7.19586e-06	-1.38291
BSU18370	yoeA	0.605824	-1.0573	0.137509	-1.10852	0.00102374	-1.22986
BSU18380	yoeB	0.0377371	2.71812	5.23652e-08	2.21527	0.290634	-1.15521
BSU18390	yoeC	0.830915	-1.01769	0.00862448	1.21757	0.366944	1.05479
BSU18400	yoeD	0.132986	-1.20137	0.00886828	1.21856	0.0473454	1.17374
BSU18410	ggt	0.159831	1.33024	0.351773	1.11856	0.216631	-1.16645
BSU18420	yofA	0.0537286	-1.2179	0.00545721	1.27273	5.49976e-06	1.41426
BSU18430	yogA	0.320115	-1.12062	0.708921	-1.03249	0.229397	-1.09613
BSU18440	gltB	4.77008e-05	1.78559	1.13221e-09	2.39306	2.26552e-08	1.79658
BSU18450	gltA	1.44113e-05	2.02635	9.60565e-09	2.24534	1.21939e-09	1.80941
BSU18460	gltC	0.323824	1.09186	0.26527	1.08223	0.4696	-1.04458
BSU18470	proJ	0.0503384	1.25926	5.06466e-05	1.67943	4.58692e-07	2.38732
BSU18480	proH	0.014144	1.29819	7.32985e-05	1.60822	6.93727e-07	2.38022
BSU18490	rtp	0.0431247	21.1662	0.579189	-1.47074	NA	-5.44201
BSU18500	yoxD	0.28781	1.11916	0.00847802	1.2716	4.61804e-06	1.33306
BSU18510	yoxC	0.0385192	1.53324	0.25851	1.15984	8.43717e-06	1.51948
BSU18520	yoxB	0.00404587	2.58963	0.00194167	2.25148	7.91047e-07	1.95633
BSU18530	yoaA	0.000514243	1.95571	0.000692596	1.49294	0.000386516	1.37785
BSU18540	yoaB	0.00901952	1.54382	0.0209001	1.40442	0.382241	1.07369
BSU18550	yoaC	0.904444	1.01598	0.987166	1.00108	0.480096	1.04531
BSU18560	yoaD	0.159567	1.26875	0.53701	-1.1529	0.00312737	-1.22595
BSU18570	yoaE	0.0693305	1.19426	0.00390351	1.33534	0.0364082	1.15131
BSU18580	yoaF	0.146942	1.32316	7.51027e-05	-1.5954	2.21823e-09	-1.75393
BSU18590	yoaG	0.160165	1.24001	0.00814838	1.6613	2.19365e-06	1.50544
BSU18600	yozQ	0.0110006	1.53117	0.00338343	-1.37064	0.000372192	-1.37166
BSU18610	yoaH	0.000841341	1.48497	3.5855e-07	2.13756	6.59262e-06	1.7684
BSU18620	yoaI	0.172389	1.20565	0.555018	-1.07791	0.529617	1.05131
BSU18630	yoaJ	0.257855	-1.09756	0.239731	-1.09552	0.57599	1.02749
BSU18640	yoaK	0.957211	1.0046	0.922296	1.00682	0.13814	1.07627
BSU18650	pelB	0.0435021	1.45568	0.443611	1.19646	0.396367	1.12645
BSU18660	yoaM	NA	-1.73694	NA	1.9254	0.892285	1.04198
BSU18670	yoaN	0.419666	1.10951	5.42964e-08	3.82937	3.35221e-12	4.99335
BSU18680	yoaO	0.28738	1.11172	0.38073	-1.05078	0.00344476	-1.1654
BSU18690	yoaP	0.281106	-1.13115	0.743867	-1.03761	0.00602161	1.2383
BSU18700	yoaQ	0.629242	1.08252	0.0592339	1.35007	0.000308361	1.3437
BSU18710	yozF	NA	#VALUE!	NA	-3.03335	NA	#VALUE!
BSU18720	yoaR	0.644625	1.05399	0.562603	-1.04259	0.124688	-1.09714
BSU18730	yoaS	NA	4.79933	0.159398	-2.81306	0.287884	-2.18838
BSU18740	yozG	0.708933	1.03657	0.449945	-1.05302	0.998776	-1.00008
BSU18750	yoaT	0.713255	1.03395	0.0784201	-1.12188	0.0226212	-1.15345
BSU18760	yoaU	0.0673911	-1.26661	0.17747	-1.16509	0.312946	1.07648
BSU18770	yoaV	0.864303	-1.0238	0.397538	-1.10092	0.752342	1.02739
BSU18780	yoaW	0.116942	-1.19899	0.0309293	-1.19463	0.0139673	-1.25017
BSU18790	yoaZ	0.995004	1.00062	0.0392551	1.14822	0.00193359	1.23064
BSU18800	penP	0.171489	-1.14949	0.0107615	1.24814	0.000710451	1.24877
BSU18810	yobA	0.333764	-1.19883	0.261606	-1.10864	0.397509	1.20781
BSU18820	yobB	NA	-4.73166	0.953756	1.01551	0.093437	-3.14402
BSU18830	pps	0.00577438	-1.69834	0.0660025	-1.20802	0.162879	-1.44665
BSU18840	xynA	0.0805858	-1.20775	0.0245544	1.16807	0.0038848	1.17349
BSU18850	yobD	0.324359	-1.09604	0.0265296	-1.18273	0.00137358	-1.20819
BSU18860	yozH	0.392766	1.51016	0.350447	1.31197	0.285753	-1.77854
BSU18870	yozI	0.522081	1.09302	0.924134	1.00755	0.430829	1.13152
BSU18880	yobE	0.285416	-1.14871	0.553531	1.0546	0.0439862	1.1304
BSU18890	yobF	0.333815	-1.11978	0.0307188	1.15935	0.0129056	1.16668
BSU18900	yozJ	0.837423	-1.05059	0.00922709	1.57866	0.912942	1.01708
BSU18910	rapK	0.836018	1.02036	0.00264722	1.29269	0.394501	-1.05378
BSU18920	phrK	0.518176	-1.09885	0.404257	1.05384	0.001865	-1.25584
BSU18930	yobH	0.0986827	1.3854	0.621511	1.05752	0.321445	1.21221
BSU18940	yozK	0.452503	1.1132	0.332519	1.10494	0.424639	1.14462
BSU18950	yozL	0.159558	1.42846	0.753678	1.03664	0.170681	1.20306
BSU18960	yozM	0.786923	-1.12923	0.519279	1.10831	0.285475	-1.39688
BSU18970	yobI	0.0914917	-3.60662	0.000768588	-12.4943	NA	-1.96653
BSU18980	yobJ	0.165826	1.2877	5.56525e-05	1.53719	0.000670797	1.37293
BSU18990	yobK	0.756137	-1.0289	0.0669865	1.12906	0.956104	-1.00274
BSU19000	yobL	0.826759	-1.01923	0.918665	1.00691	0.07954	-1.07652
BSU19010	yobM	0.786352	1.02223	0.000488865	1.53458	9.78633e-05	1.31076
BSU19020	yobN	0.665842	1.12149	0.460583	1.09526	0.0989707	1.28486
BSU19030	yobO	0.021321	-1.40993	0.0155527	-1.26202	2.43414e-05	-1.526
BSU19040	csaA	0.0143244	1.46955	0.00160463	1.40205	0.234132	1.15647
BSU19050	yobQ	0.10765	1.27331	0.000363247	1.39282	0.0989481	1.21035
BSU19060	yobR	0.0160561	1.32803	7.19518e-05	1.43051	0.0612249	1.21348
BSU19070	yobS	0.272613	-1.13028	0.000425822	-1.34073	0.000180564	-1.37606
BSU19080	yobT	0.418962	-1.08461	0.00146071	-1.33362	0.00025275	-1.27669
BSU19090	yobU	0.290767	1.30363	0.037999	1.32836	0.115915	1.26278
BSU19100	yobV	0.512989	1.0842	3.82441e-05	1.56121	0.000524585	1.36811
BSU19110	yobW	0.536467	-1.32789	0.84179	1.03522	0.642372	-1.22827
BSU19120	yozA	0.749102	1.02909	0.335064	1.07361	0.599341	1.02911
BSU19130	yocA	0.812343	-1.0199	0.0145091	1.16109	4.95843e-06	1.38381
BSU19140	yozB	0.137583	1.16	0.000558671	-1.7011	3.0913e-08	-1.93633
BSU19150	yocB	0.00403928	1.41603	0.0415997	1.23786	0.0353806	1.28927
BSU19160	yocC	0.277918	-1.29552	0.000283601	-1.4484	0.10841	1.23872
BSU19170	yocD	0.979607	-1.00273	0.372887	1.0623	0.0302811	1.12263
BSU19180	des	0.0323814	-1.34524	0.000123201	-1.47553	2.91833e-12	-2.30002
BSU19190	yocF	0.0053316	-1.41742	2.1174e-08	-2.51385	7.11764e-13	-2.84799
BSU19200	yocG	0.00599365	-1.42055	1.53734e-08	-2.58928	6.26055e-13	-2.86769
BSU19210	yocH	NA	-5.09683	0.794478	1.15874	NA	2014.29
BSU19220	yocI	0.663444	-1.0484	0.903683	-1.00812	0.975533	-1.00162
BSU19230	yocJ	0.218756	1.14081	0.0892957	1.11388	0.282817	-1.05716
BSU19240	yocK	0.144549	1.29168	0.339486	-1.07174	0.579809	1.03942
BSU19250	yocL	0.00750165	1.79413	0.0732812	-1.16547	0.265007	-1.09298
BSU19260	yocM	0.0164479	1.66378	0.112894	-1.1148	0.403062	-1.07374
BSU19270	yozN	0.0999545	1.75028	0.307562	-1.3305	0.2848	1.46623
BSU19280	yocN	0.210105	2.1898	0.627406	-1.18966	0.708586	-1.17168
BSU19290	yozO	0.0486282	1.77238	2.75657e-05	1.71983	2.62367e-05	1.32982
BSU19300	yozC	0.0115275	1.34308	0.000500359	1.53036	0.205888	1.11442
BSU19310	dhaS	0.0163242	-1.35491	5.88773e-12	-5.10861	2.69118e-13	-5.34831
BSU19320	sqhC	0.290764	1.2439	0.000639547	-1.73485	0.000953315	-2.58238
BSU19330	sodF	0.754338	-1.04871	0.00207453	-1.40037	0.00585094	-1.33461
BSU19340	yocR	0.0015592	1.46435	1.80307e-06	1.80682	9.10398e-08	1.5537
BSU19350	yocS	0.0175762	2.34181	6.36364e-10	2.80886	0.00010607	2.00534
BSU19360	odhB	5.51025e-05	-1.75855	1.43663e-13	-7.03697	8.88178e-16	-4.73715
BSU19370	odhA	7.89665e-05	-1.61942	2.00091e-11	-6.5691	5.55112e-16	-3.39651
BSU19380	yojO	0.364017	-1.08754	0.706768	-1.02089	0.0222952	1.13196
BSU19390	yojN	0.54056	-1.0619	0.432254	-1.05088	0.000514081	1.17935
BSU19400	yojM	0.233595	1.13114	0.369848	1.08265	0.151044	-1.11053
BSU19410	yojL	0.216639	1.12527	0.709017	1.02057	0.233769	1.0578
BSU19420	yojK	0.43606	-1.07685	0.235076	1.08426	0.969308	1.00218
BSU19430	yojJ	0.85618	1.0181	0.1378	-1.11304	0.000625574	-1.26619
BSU19440	yojI	0.505022	-1.07671	0.0144061	-1.22513	0.609207	-1.02581
BSU19450	yojH	NA	-4.04712	0.519513	-1.88359	0.0145908	-6.16857
BSU19460	yojG	0.932676	1.00723	0.0735615	1.14535	0.49757	-1.03617
BSU19470	yojF	0.426902	-1.06419	0.0394729	1.14528	0.121774	1.07485
BSU19480	yojE	0.546065	1.05922	0.0671873	1.14281	0.17931	1.07609
BSU19490	yozR	0.847207	1.0403	0.441397	1.15811	0.115428	-2.05652
BSU19500	yojC	NA	1.22148	0.0968775	3.76371	0.118712	-1.50948
BSU19510	yojB	0.624986	1.08365	0.735619	-1.05881	0.0296542	-1.32222
BSU19520	yojA	0.763924	1.05781	0.000839492	-1.50028	7.90605e-08	-1.80693
BSU19530	yodA	0.866548	-1.02248	0.98092	-1.00322	0.898799	-1.01279
BSU19540	yodB	0.281309	1.11592	0.00635949	1.24695	0.211081	1.06741
BSU19550	yodC	0.242181	1.11578	0.389895	1.05614	0.00264625	-1.18326
BSU19560	yodD	0.0534803	1.41674	0.936874	-1.00913	0.847932	1.01816
BSU19570	yodE	0.65124	-1.0492	0.994607	-1.00058	0.358603	-1.06988
BSU19580	yodF	0.023297	1.7181	6.43379e-09	2.45387	0.00319405	1.2913
BSU19590	ctpA	0.739862	-1.02539	0.382646	1.04883	0.173932	-1.06668
BSU19600	yodH	0.265084	-1.12406	0.277376	-1.14224	0.257222	-1.10069
BSU19610	yodI	0.794656	-1.03169	0.238719	-1.08991	0.592018	-1.03474
BSU19620	yodJ	0.0325255	1.21607	0.000793126	1.45278	3.7828e-05	1.39339
BSU19630	deoD	0.393489	1.08719	0.00258288	1.25277	4.80227e-06	1.34305
BSU19640	yodL	0.0359097	-1.2974	0.517118	1.05419	0.0139669	1.17823
BSU19650	yodM	0.0119624	-1.34973	0.850767	-1.0185	0.00145927	1.21867
BSU19660	yozD	0.0869757	-1.19968	0.0431224	-1.19667	0.762734	-1.02219
BSU19670	yodN	0.850851	1.02462	0.789756	1.02043	0.629843	1.03511
BSU19680	yozE	0.804037	1.02225	3.34627e-05	1.5206	6.5199e-06	1.45492
BSU19690	kamA	NA	#VALUE!	0.52618	1.37869	0.0855141	-3.14471
BSU19700	yodP	0.748907	1.14997	0.976838	-1.0066	0.39078	-1.8798
BSU19710	yodQ	0.467378	-1.141	0.0195589	-1.23548	0.0293677	-1.1823
BSU19720	yodR	0.37619	-1.21814	0.121611	-1.15633	0.784035	1.05558
BSU19730	yodS	0.696564	-1.17048	0.664778	1.05123	0.495459	-1.33593
BSU19740	yodT	0.369822	-1.1707	0.0436094	-1.15731	0.867418	-1.01892
BSU19750	cgeE	0.00849495	1.42894	1.64113e-05	1.92647	0.00254602	1.43564
BSU19760	cgeD	NA	-1.18512	0.941503	1.01807	0.719601	-1.28185
BSU19770	cgeC	0.0768759	1.67762	0.0889844	-1.14651	0.236606	-1.13925
BSU19780	cgeA	0.372386	1.60678	0.0986971	1.48667	0.357302	-1.2601
BSU19790	cgeB	NA	-2.77963	0.950779	1.00738	0.932362	-1.03991
BSU19800	phy	0.213026	-1.33241	0.692702	1.05352	0.013671	1.51696
BSU19810	yodU	0.621521	-1.06875	0.768432	-1.02414	0.799184	-1.02122
BSU19820	yotN	0.907698	-1.06291	0.812287	-1.07327	0.247783	-2.60839
BSU19830	yotM	0.288467	1.23933	0.000404871	3.04283	1.43831e-07	4.58975
BSU19840	yotL	0.166375	-1.39948	0.178034	1.19006	0.0869072	1.31005
BSU19850	yotK	0.626894	1.11477	2.47868e-09	3.90392	1.25615e-05	4.61038
BSU19860	yotJ	0.373789	1.09706	3.39215e-05	2.01404	2.54815e-10	2.35507
BSU19870	yotI	0.873726	-1.02651	2.45369e-09	4.38583	9.36066e-11	3.3206
BSU19880	yotH	0.355381	-1.23122	9.64995e-08	3.79263	4.24099e-07	2.89793
BSU19890	yotG	0.0902973	1.36493	4.92169e-08	3.02139	2.44002e-09	2.70012
BSU19900	yotF	0.877919	1.06146	0.000333341	2.39649	5.29939e-06	2.55057
BSU19910	yotE	0.561027	1.07645	7.50808e-09	2.49948	1.32708e-07	2.23708
BSU19920	yotD	0.179936	1.2643	5.93505e-05	2.62477	1.5916e-06	2.39094
BSU19930	yotC	NA	#VALUE!	NA	-10.0823	NA	6.89655
BSU19940	yotB	0.0149068	1.38073	3.61696e-09	3.35608	5.17095e-11	2.6168
BSU19950	sspC	0.301994	-1.12997	0.0960261	-1.20828	0.00102119	-1.31424
BSU19960	yosZ	0.461849	1.07595	1.95511e-06	1.72922	1.82554e-07	1.58128
BSU19970	yosX	0.107792	1.20363	1.69799e-08	2.24332	7.87759e-09	1.80577
BSU19980	yosW	0.876944	1.01886	0.00111618	1.32904	9.60982e-06	1.5225
[truncated: 2,108 more rows]
