# Supplementary material for: High- and low-affinity cre boxes for CcpA binding in Bacillus subtilis revealed by genome-wide analysis
Source: BMC Genomics. 2012 Aug 17;13:401. doi: 10.1186/1471-2164-13-401 (PMC3463425; doi:10.1186/1471-2164-13-401)
Supplement: Additional file 2 — Cre boxes predicted in the Bacillus subtilis genome using Genome2D software and 8.96 calculated cutoff. [file 1471-2164-13-401-S2.xls]

## Sheet: cre boxes
Additional file 2. Cre boxes predicted in the Bacillus subtilis genome using Genome2D software and 8.96 calculated cutoff.
Absolute position	strand	cre box sequence	cre box score
2978682	lower	TGAAAGCGCTATCA	10.4
1301640	upper	TGAAAGCGTTATCA	10.3
3961950	lower	TGAAAGCGATTTCA	10.3
500116	upper	TGAAAACGCTATCA	10.2
1929624	upper	TGAAAACGCTATCA	10.2
3939719	upper	TGAAAACGCTTACA	10.2
254865	lower	TGAAAGCGCTGTCA	10.2
2126268	lower	TGAAAGCGCTTTCT	10.2
3939719	lower	TGTAAGCGTTTTCA	10.2
3508556	upper	TGAAAGCGCTTTAA	10.1
3961950	upper	TGAAATCGCTTTCA	10.1
4012603	upper	TGAAAGCGTTTTCT	10.1
2919916	lower	TGAAAACGTTATCA	10.1
3084388	lower	TGAAAGCGTTAACA	10.1
1887267	upper	TGAAAGCGCTTTTA	10
850699	lower	TGCAAGCGTTTTCA	10
4157395	lower	TGAAAGCGTTTTAA	10
758078	upper	TGAAAGCGTTTTCC	9.98
3088223	upper	TGTAAGCGTTATCA	9.98
3513243	upper	TGAAAGCGTTTTCC	9.98
3016453	lower	TGTAAGCGTTATCA	9.98
676137	upper	TGAAAGCGTTTTTA	9.93
1002333	lower	TGAAAGCGGTGTCA	9.93
850699	upper	TGAAAACGCTTGCA	9.91
2085033	upper	TGAAAGCGCTTTGA	9.91
2126268	upper	AGAAAGCGCTTTCA	9.91
4041666	lower	TGGAAGCGGTTTCA	9.91
3704041	upper	TGAAAGCGCTAGCA	9.89
2325672	lower	TGAAATCGGTTTCA	9.89
3199584	lower	TGAAAGCGCTATCT	9.89
1290357	upper	TGAAAACGTTGTCA	9.87
4082177	lower	TGAAAACGTTGTCA	9.87
3484074	lower	TGAAAACGCTTTAA	9.85
4035859	lower	TGAAAGCGTTGACA	9.85
850278	upper	TGAAAGCGCTATAA	9.83
3039924	lower	TGAAAGCGTTACCA	9.83
3866425	lower	TGAAAGCGCTATAA	9.83
2325672	upper	TGAAACCGATTTCA	9.8
2403061	upper	TGAAAGCGCCTTCA	9.8
676283	lower	TGGAAGCGATTTCA	9.8
1002596	lower	TGAAAGCGATTTCT	9.8
2946692	lower	TGAAAACGATTACA	9.8
2950061	lower	TGTAAGCGCTTTCT	9.8
320815	lower	TGAAAACGCTTTTA	9.76
890008	upper	TGTAAACGTTATCA	9.74
1771157	upper	TGTAAGCGCTTTAA	9.74
3171732	upper	TGAAAGCGCTTATA	9.74
3882063	upper	TGTAAGCGCTTTAA	9.74
3913988	upper	TGTAAACGTTATCA	9.74
3924199	upper	TGTAAGCGCTTTAA	9.74
3508556	lower	TTAAAGCGCTTTCA	9.74
327507	upper	TGTAAGCGTTAACA	9.72
2946692	upper	TGTAATCGTTTTCA	9.72
2759070	lower	TGAAAGCGTTTACC	9.72
254865	upper	TGACAGCGCTTTCA	9.7
1887267	lower	TAAAAGCGCTTTCA	9.7
2085033	lower	TCAAAGCGCTTTCA	9.7
449643	upper	TGTAAGCGTTTTAA	9.67
626603	upper	TGTAAGCGTTTTAA	9.67
1300501	upper	TGAAACCGCTGTCA	9.67
2978682	upper	TGATAGCGCTTTCA	9.67
3484074	upper	TTAAAGCGTTTTCA	9.67
2267625	lower	TGAAAACGGTTCCA	9.67
4012603	lower	AGAAAACGCTTTCA	9.67
627956	upper	TGGAAGCGGTATCA	9.65
2915247	upper	TGTAAGCGCTTTTA	9.65
2950061	upper	AGAAAGCGCTTACA	9.65
4041666	upper	TGAAACCGCTTCCA	9.65
4113537	upper	TGAAAGCGGTACCA	9.65
235486	lower	AGAAAGCGCTATCA	9.65
267850	lower	TGTAAGCGCTTTTA	9.65
1507563	lower	TGAAAACGTATTCA	9.65
2403061	lower	TGAAGGCGCTTTCA	9.65
320815	upper	TAAAAGCGTTTTCA	9.63
676283	upper	TGAAATCGCTTCCA	9.63
2145278	upper	TGAAAGCGCTCCCA	9.63
2897549	lower	TGAAAGCGTATACA	9.63
500116	lower	TGATAGCGTTTTCA	9.61
677144	lower	TGAAAGCGAATTCA	9.61
758078	lower	GGAAAACGCTTTCA	9.61
1561586	lower	TGTAAGCGCATTCA	9.61
1929624	lower	TGATAGCGTTTTCA	9.61
3513243	lower	GGAAAACGCTTTCA	9.61
271783	upper	TGAAAGCGCTTTAT	9.59
883705	upper	TGAAAGCGCTTTAT	9.59
2267625	upper	TGGAACCGTTTTCA	9.59
2535525	upper	TGAAAGCGCTTCAA	9.59
4004174	upper	AGAAAGCGTTTACA	9.59
2299284	lower	TGTAAGCGTTTTTA	9.59
3985264	lower	AGAAAGCGTTTACA	9.59
1896328	upper	TGTAAACGGTTACA	9.57
3701391	upper	TGTAAACGGTTACA	9.57
3985264	upper	TGTAAACGCTTTCT	9.57
4083722	upper	TGAAATCGCTTTAA	9.57
3510743	lower	TGTAAGCGGTTTCT	9.57
4004174	lower	TGTAAACGCTTTCT	9.57
1056402	upper	TGAAAGCGCCTACA	9.54
1303437	upper	TGAAAACGATAACA	9.54
770228	lower	TGTAAGCGCTTACT	9.54
467045	upper	TGAAAGCGTTTTAT	9.52
1150584	upper	TGAAAGCGTTTTAT	9.52
1956214	upper	GGAAAGCGTTTACA	9.52
728541	lower	TGAAAGCGTTTTAT	9.52
2948912	lower	TGAAAGCGTTTTAT	9.52
3966702	lower	TGAAAGCGTTTCAA	9.52
4157395	upper	TTAAAACGCTTTCA	9.5
59692	lower	TGTAAGCGGTTTAA	9.5
468315	upper	TGAAATCGCTTTTA	9.48
2565641	upper	TGAAAACGCTATCG	9.48
832256	lower	CGAAAGCGTTATCA	9.48
1771157	lower	TTAAAGCGCTTACA	9.48
1896328	lower	TGTAACCGTTTACA	9.48
2993994	lower	TGAAAGCGATTAAA	9.48
3701391	lower	TGTAACCGTTTACA	9.48
3882063	lower	TTAAAGCGCTTACA	9.48
3924199	lower	TTAAAGCGCTTACA	9.48
4076569	lower	TGAAAGCGATTAAA	9.48
2456695	upper	TGTAATCGTTATCA	9.46
676137	lower	TAAAAACGCTTTCA	9.46
1300501	lower	TGACAGCGGTTTCA	9.46
1956214	lower	TGTAAACGCTTTCC	9.46
2745505	lower	TGAAAGCGCATTCT	9.46
3700851	lower	TGAAAGCGCATTCT	9.46
267850	upper	TAAAAGCGCTTACA	9.43
1533809	upper	TGAAACCGTTTTTA	9.43
2933166	upper	TGAAAGCGTTTTTT	9.43
686705	lower	TGAAAGCGCAAACA	9.43
1301640	lower	TGATAACGCTTTCA	9.43
2111708	lower	TGGAAGCGTTTTTA	9.43
2915247	lower	TAAAAGCGCTTACA	9.43
3865192	lower	TGAAAACGTTTATA	9.43
899993	upper	AGAAAGCGGTTACA	9.41
2002384	upper	TGAAATCGTTTTTA	9.41
3555869	upper	AGAAAGCGGTTACA	9.41
1569701	lower	TGAAAGCGCTTCGA	9.41
2139688	lower	TGAAACCGCTGACA	9.41
2323244	lower	TGGAAGCGCTGACA	9.41
2739459	lower	AGAAAACGCTATCA	9.41
3502975	lower	TGAAAACGCTTGCT	9.41
4040920	lower	TGTAAGCGTTTAAA	9.41
892490	upper	TGGAAGCGCTTACT	9.39
1002596	upper	AGAAATCGCTTTCA	9.39
1561586	upper	TGAATGCGCTTACA	9.39
4082177	upper	TGACAACGTTTTCA	9.39
4122688	upper	TGAAAGCTTTATCA	9.39
1290357	lower	TGACAACGTTTTCA	9.39
3905181	lower	TGAAAGCGTATTCT	9.39
3922707	lower	TGAAATCGCTGACA	9.39
4083722	lower	TTAAAGCGATTTCA	9.39
834365	upper	TGTAAGCGGATTCA	9.37
1129684	upper	TGAAATCGGTAACA	9.37
2004626	upper	TGAAAACGCTGTAA	9.37
2077397	upper	TGTAAGCGGATTCA	9.37
2919916	upper	TGATAACGTTTTCA	9.37
3226018	lower	TGAAATCGGTCTCA	9.37
3444343	lower	TAAAAGCGTTATCA	9.37
1304456	upper	TGAAAGCGGTTCAA	9.35
1398459	upper	TGTAAGGGTTTTCA	9.35
1507563	upper	TGAATACGTTTTCA	9.35
2931883	upper	TGAAAACGCTTGAA	9.35
3040031	upper	TGAAAACGCTTTAT	9.35
468315	lower	TAAAAGCGATTTCA	9.35
1164330	lower	AGAAAGCGTTTTCT	9.35
1411680	lower	TGAAAACGCTTCAA	9.35
2454244	lower	TGAAAGCGTTTTAG	9.35
2791897	lower	TGAAAACGGTTAAA	9.35
3171732	lower	TATAAGCGCTTTCA	9.35
4063317	lower	TGAAAGCGGTTTAT	9.35
55031	upper	TGAAAACGGGTTCA	9.33
714782	upper	TGAAGGCGTTTACA	9.33
1270566	upper	TGTAAACGGTTTCT	9.33
2325803	upper	TGAAACCGTTACCA	9.33
2937523	upper	TGCAAGCGTTTTCG	9.33
3590897	upper	TGGAAACGTTAACA	9.33
835105	lower	AGAAAGCGTTAACA	9.33
2514078	lower	TGTAAGCGCTGTCT	9.33
3244732	lower	AGAAAGCGTTAACA	9.33
3984836	lower	CGAAAGCGCTGTCA	9.33
4034090	lower	TGGAAGCGTTACCA	9.33
4067246	lower	TGCAAGCGCTGACA	9.33
770228	upper	AGTAAGCGCTTACA	9.3
1153731	upper	TGTAAGCGGTATCT	9.3
1455711	upper	AGAAAGCGATTACA	9.3
349909	lower	TGAAATCGCTTAAA	9.3
368938	lower	TGAAAACGCGATCA	9.3
899993	lower	TGTAACCGCTTTCT	9.3
1046335	lower	TGAAAACGATATCT	9.3
1056402	lower	TGTAGGCGCTTTCA	9.3
1273168	lower	TGCAACCGCTATCA	9.3
2908438	lower	TGTAACCGGTATCA	9.3
3551977	lower	TGAAAACGCCATCA	9.3
3555869	lower	TGTAACCGCTTTCT	9.3
3905205	lower	CGAAAACGCTATCA	9.3
4114588	lower	TGGAAGCGATTTCT	9.3
116510	upper	TGAAAACGTTTGAA	9.28
2934513	upper	TGAAAGCGTTGAAA	9.28
4010372	upper	TGGAAGCGCTTACC	9.28
1101429	lower	TGCAAACGTTGTCA	9.28
1455711	lower	TGTAATCGCTTTCT	9.28
1789843	lower	TGAAATCGATTTCT	9.28
2600072	lower	TGTAAGCGTATACA	9.28
3260299	lower	GGAAAGCGCTTTAA	9.28
345547	upper	TGGAAGCGTTTAAA	9.26
2759070	upper	GGTAAACGCTTTCA	9.26
3502975	upper	AGCAAGCGTTTTCA	9.26
1272745	lower	TGTAATCGCTAACA	9.26
2927051	lower	TGAAAGCGTTAGAA	9.26
4084488	lower	TGAAAGCGTTTAAT	9.26
155106	upper	GGAAAGCGATATCA	9.24
779475	upper	TGTAAGCGCTTTAT	9.24
879449	upper	TGTAAGCGTTTGCT	9.24
2458172	upper	TGAAAACTGTTTCA	9.24
449643	lower	TTAAAACGCTTACA	9.24
626603	lower	TTAAAACGCTTACA	9.24
1069722	lower	TGAAAGCTCTGTCA	9.24
1398459	lower	TGAAAACCCTTACA	9.24
1398571	lower	TGAAAGCCCTTGCA	9.24
1440677	lower	TGAAAGCGGAGTCA	9.24
1688297	lower	TGAAAGCGTCTGCA	9.24
2214794	lower	TGAAAGAGCTTGCA	9.24
2535525	lower	TTGAAGCGCTTTCA	9.24
2955716	lower	TGTAAGCGCTTTAT	9.24
3137421	lower	TGTAAGCGTTTGCT	9.24
3371358	lower	TGAAAGCGCTTATT	9.24
3485503	lower	TGAAAACGCTTTAC	9.24
450894	upper	TGAAAGCGTGAACA	9.22
2715654	upper	TGTAATCGTTTTCT	9.22
3220355	upper	AGAAAGCGCATTCA	9.22
714782	lower	TGTAAACGCCTTCA	9.22
1398876	lower	TGAAAACGCTCTCG	9.22
1533809	lower	TAAAAACGGTTTCA	9.22
3203971	lower	TGAAAACGGATACA	9.22
4139650	lower	TGTAAACGATTTCT	9.22
441139	upper	TGAAAACGATATCC	9.2
694676	upper	TGAAAACGTTTTTT	9.2
1002333	upper	TGACACCGCTTTCA	9.2
1002906	upper	TGCAAACGTTTTAA	9.2
1569701	upper	TCGAAGCGCTTTCA	9.2
1852617	upper	TGAAAACATTATCA	9.2
1899834	upper	TGAAAGCATTTCCA	9.2
2299284	upper	TAAAAACGCTTACA	9.2
2307735	upper	TAAAAGCGGTTACA	9.2
2365628	upper	TGACAGCGGTATCA	9.2
2421453	upper	AGAAAGCGTTTTTA	9.2
2587628	upper	TGAAAGCATTTGCA	9.2
3221527	upper	AGAAAGCGTTTTTA	9.2
324509	lower	TGAAAGCTCTAACA	9.2
1594357	lower	TGCAAACGTTTTAA	9.2
2262079	lower	TGAAAACATTATCA	9.2
2292322	lower	AGAAAGCGTTTTTA	9.2
2839210	lower	TGAAAACGGTGCCA	9.2
3731246	lower	TGAAAGCATTTTCT	9.2
4052239	lower	TGAAACCGCATACA	9.2
235486	upper	TGATAGCGCTTTCT	9.17
1164330	upper	AGAAAACGCTTTCT	9.17
1398571	upper	TGCAAGGGCTTTCA	9.17
1411680	upper	TTGAAGCGTTTTCA	9.17
3016453	upper	TGATAACGCTTACA	9.17
3904715	upper	AGAAAGCGTTTTCG	9.17
714323	lower	TGTAAGCGTTTTAT	9.17
2145278	lower	TGGGAGCGCTTTCA	9.17
2458172	lower	TGAAACAGTTTTCA	9.17
2989770	lower	TGAATGCGCTGTCA	9.17
3088223	lower	TGATAACGCTTACA	9.17
3960897	lower	TGTAAGCGTTTTAT	9.17
325188	upper	TGAAAGCTTTTGCA	9.15
735070	upper	TGAAAACGATATTA	9.15
761644	upper	TGTAAGCACTTACA	9.15
1335923	upper	TGAAGGCGGTATCA	9.15
1963502	upper	TGAAAGCGGTTTTC	9.15
2564580	upper	TGAAAATGTTTACA	9.15
3492673	upper	TGAAACCGCTATGA	9.15
3510743	upper	AGAAACCGCTTACA	9.15
3702656	upper	TGGAACCGGTTACA	9.15
4113350	upper	TGAAAGTGTTTGCA	9.15
29261	lower	TGTAATCGTTTTAA	9.15
265254	lower	TGAAAGCGTTTAAC	9.15
2307735	lower	TGTAACCGCTTTTA	9.15
2887801	lower	TGAAAGCGCTATGT	9.15
2938177	lower	TGAATGCGGTTACA	9.15
3083165	lower	AGAAAGCGCTTACT	9.15
3220355	lower	TGAATGCGCTTTCT	9.15
3966448	lower	AGAAAGCGTATTCA	9.15
618172	upper	CGAAAGCGTTTTCC	9.13
677144	upper	TGAATTCGCTTTCA	9.13
2123075	upper	TGAAAACGTAAACA	9.13
2214794	upper	TGCAAGCTCTTTCA	9.13
3260299	upper	TTAAAGCGCTTTCC	9.13
4014814	upper	GGAAAGCGGTGTCA	9.13
282145	lower	TGAAAGCGCTCGCT	9.13
374084	lower	GGAAAGCGTTTTTA	9.13
1002716	lower	TGCAAGCGCTATCG	9.13
1549339	lower	TGAAAGCATTTTAA	9.13
2336783	lower	TGAAAACGTTGTGA	9.13
2481095	lower	TGAAATCGCTATGA	9.13
4123069	lower	TGAAAGCGTAACCA	9.13
454722	upper	AGAAAGCGTTTTGA	9.11
1095168	upper	TGAAAGCCTTTTAA	9.11
1300341	upper	TGACAGCGTTAACA	9.11
1569914	upper	TGAAAGCACTTTTA	9.11
2139688	upper	TGTCAGCGGTTTCA	9.11
2739459	upper	TGATAGCGTTTTCT	9.11
2938177	upper	TGTAACCGCATTCA	9.11
4018686	upper	TGAAAACGAATACA	9.11
4035859	upper	TGTCAACGCTTTCA	9.11
304351	lower	TAAAAGCGTTAACA	9.11
761644	lower	TGTAAGTGCTTACA	9.11
890008	lower	TGATAACGTTTACA	9.11
2002384	lower	TAAAAACGATTTCA	9.11
2448506	lower	TGAAAACGGTTTAT	9.11
2564580	lower	TGTAAACATTTTCA	9.11
3804559	lower	TGAAAGCGAATGCA	9.11
3913988	lower	TGATAACGTTTACA	9.11
192096	upper	TGAAACCGTTTGCT	9.09
989515	upper	GGAAAGCGTATTCA	9.09
3028132	upper	TGAAAGCGGTACAA	9.09
3084388	upper	TGTTAACGCTTTCA	9.09
3512634	upper	TGAAAGCGGTTTTG	9.09
55031	lower	TGAACCCGTTTTCA	9.09
207028	lower	TGAAAACGTTAAGA	9.09
685920	lower	TGAAATCGTTGCCA	9.09
1270566	lower	AGAAACCGTTTACA	9.09
1465064	lower	TGAAATCGCTGTAA	9.09
1483393	lower	TGAAAACGTTCTGA	9.09
1507735	lower	TGAACGCGCTTTAA	9.09
1534093	lower	TGAAAACGCTTAAT	9.09
1949925	lower	TGTAAACGCTGTCT	9.09
1950952	lower	TGAAAGCGGGGTCA	9.09
2147770	lower	TGCAAGAGTTTTCA	9.09
2931883	lower	TTCAAGCGTTTTCA	9.09
3390282	lower	TGAAGGCGTTTGCA	9.09
3704041	lower	TGCTAGCGCTTTCA	9.09
4085776	lower	TGTAAGCGGTGTCT	9.09
445752	upper	AGAAAACGATATCA	9.07
461350	upper	CGGAAGCGGTTTCA	9.07
1192131	upper	TGAAAACGCTGACC	9.07
2285809	upper	TGAAAGCGTTTATC	9.07
2897549	upper	TGTATACGCTTTCA	9.07
3083165	upper	AGTAAGCGCTTTCT	9.07
3758282	upper	TGAAAACGGGATCA	9.07
4052239	upper	TGTATGCGGTTTCA	9.07
4139650	upper	AGAAATCGTTTACA	9.07
892490	lower	AGTAAGCGCTTCCA	9.07
1256599	lower	TGAAAGCGCTCGAA	9.07
1638300	lower	TGAAAGCTCTTTTA	9.07
2403788	lower	TGAAAGCGCGGACA	9.07
2715654	lower	AGAAAACGATTACA	9.07
2883815	lower	TGAAAACGGTTGCC	9.07
2937523	lower	CGAAAACGCTTGCA	9.07
3096293	lower	TGAAAACGCCTTCT	9.07
3096710	lower	AGTAAGCGGTTACA	9.07
3577534	lower	TGAAAGCGTATAAA	9.07
3702656	lower	TGTAACCGGTTCCA	9.07
3904715	lower	CGAAAACGCTTTCT	9.07
349909	upper	TTTAAGCGATTTCA	9.04
1789843	upper	AGAAATCGATTTCA	9.04
2839946	upper	TGTAAGCGCTTTTC	9.04
3096710	upper	TGTAACCGCTTACT	9.04
3099464	upper	CGAAAGCGGTAACA	9.04
3865192	upper	TATAAACGTTTTCA	9.04
498296	lower	TGAAGGCGATATCA	9.04
1862351	lower	TCAAAGCGCTTTTA	9.04
2786803	lower	TGAAAGCGATTTTC	9.04
2913925	lower	TGAAGGCGATATCA	9.04
56198	upper	TGAAAGGGCTGACA	9.02
334845	upper	TGAAAACGTTTTTG	9.02
794626	upper	TGAAAACGCTGATA	9.02
2206544	upper	TGAAAGCAGTTTCT	9.02
2866339	upper	TGAAATCGGTATCC	9.02
3984836	upper	TGACAGCGCTTTCG	9.02
4083654	upper	TGAACGCGTTTTAA	9.02
55928	lower	TGCAATCGCTCTCA	9.02
1910006	lower	TGAAAGGGGTTTCT	9.02
2765012	lower	TGAAAACGTTTTTG	9.02
3328151	lower	TTAAAGCGTTTTTA	9.02
4159400	lower	TGAAAAAGCTGTCA	9.02
658405	upper	TGAAAGAGGTTGCA	9
1100233	upper	TGAAAGTGTTTTTA	9
1367588	upper	TGAAAGTGTTTTTA	9
1457105	upper	TGTAAACGGTTAAA	9
1577296	upper	TGTAAACGCTTTAT	9
2989770	upper	TGACAGCGCATTCA	9
3061724	upper	TGCAACCGTTTTCT	9
3221631	upper	GGAAAGCGATTGCA	9
3922707	upper	TGTCAGCGATTTCA	9
3966702	upper	TTGAAACGCTTTCA	9
4123145	upper	TGTAAGCGGTTTAT	9
271783	lower	ATAAAGCGCTTTCA	9
274005	lower	AGTAAGCGTTTTCT	9
475903	lower	TGAAAACGTGTCCA	9
883705	lower	ATAAAGCGCTTTCA	9
1535623	lower	TGAAAACGCGTTAA	9
1857251	lower	TGAAAGCCGTTCCA	9
1869805	lower	CGAAAGCGTTTTGA	9
3312195	lower	TGAAAGAGCTGACA	9
4010372	lower	GGTAAGCGCTTCCA	9
4051553	lower	TGTAAGCGAATACA	9
59692	upper	TTAAACCGCTTACA	8.98
452812	upper	AGAAAGCGCTTACG	8.98
668586	upper	TGAAAACGGATTCT	8.98
714050	upper	AGAAAGCGCTTACG	8.98
1510147	upper	TGGAAGCGGTATCG	8.98
1680394	upper	TGAAAGCGCAGTCT	8.98
1820374	upper	CGAAAGCGATGTCA	8.98
2147770	upper	TGAAAACTCTTGCA	8.98
2419671	upper	TGTAACCGTTACCA	8.98
2496342	upper	TGAAAACGTGCTCA	8.98
3307563	upper	TGAAATCGCTTTTT	8.98
3390282	upper	TGCAAACGCCTTCA	8.98
3733413	upper	TGTAAGCGCTATAT	8.98
3813126	upper	TGAAAGCGATTTTG	8.98
3832436	upper	TGAAAGCGCCATAA	8.98
38480	lower	TGTAATCGGTTTAA	8.98
461350	lower	TGAAACCGCTTCCG	8.98
567968	lower	TGAAAACGATAAAA	8.98
1899834	lower	TGGAAATGCTTTCA	8.98
2416252	lower	TCAAAACGCTGTCA	8.98
2762914	lower	TGAAAACGCTTAAC	8.98
