# Supplementary material for: High- and low-affinity cre boxes for CcpA binding in Bacillus subtilis revealed by genome-wide analysis
Source: BMC Genomics. 2012 Aug 17;13:401. doi: 10.1186/1471-2164-13-401 (PMC3463425; doi:10.1186/1471-2164-13-401)
Supplement: Additional file 3 — Cre boxes predicted with Genome2D software using cutoff 8.96 and found in upper and lower strand within −500 and +100 nucleotides from the start codon of the first gene of operon. [file 1471-2164-13-401-S3.xls]

## Sheet: cre boxes of operons
Additional file 3. cre boxes predicted with Genome2D software using cutoff 8.96 and found in upper and lower strand within -500 and +100 nucleotides from the start codon of the first gene of operon.
Gene ID	Gene name	Gene start	Gene stop	Strand	Absolute cre position	cre box sequence	cre box score
BSU29110	phoP	2977800	2978522	lower	2978682	TGAAAGCGCTATCA	10.4
BSU12310	yjmB	1301939	1303318	upper	1301640	TGAAAGCGTTATCA	10.3
BSU38590	licB	3961566	3961874	lower	3961950	TGAAAGCGATTTCA	10.3
BSU02340	gltP	253518	254762	lower	254865	TGAAAGCGCTGTCA	10.2
BSU04470	dctP	500166	501431	upper	500116	TGAAAACGCTATCA	10.2
BSU19520	yojA	2124850	2126184	lower	2126268	TGAAAGCGCTTTCT	10.2
BSU38390	ywbA	3938307	3939641	lower	3939719	TGTAAGCGTTTTCA	10.2
BSU17570	xynP	1887352	1888743	upper	1887267	TGAAAGCGCTTTTA	10
BSU40430	yycE	4156931	4157350	lower	4157395	TGAAAGCGTTTTAA	10
BSU06940	yesL	758093	758722	upper	758078	TGAAAGCGTTTTCC	9.98
BSU29470	ackA	3015111	3016298	lower	3016453	TGTAAGCGTTATCA	9.98
BSU22120	kdgR	2324613	2325632	lower	2325672	TGAAATCGGTTTCA	9.89
BSU31190	yulD	3199233	3199547	lower	3199584	TGAAAGCGCTATCT	9.89
BSU39740	iolC	4081029	4082006	lower	4082177	TGAAAACGTTGTCA	9.87
BSU33950	cggR	3482752	3483774	lower	3484074	TGAAAACGCTTTAA	9.85
BSU39270	bglP	4033778	4035607	lower	4035859	TGAAAGCGTTGACA	9.85
BSU07800	treP	850367	851779	upper	850278	TGAAAGCGCTATAA	9.83
BSU29680	acsA	3038213	3039931	lower	3039924	TGAAAGCGTTACCA	9.83
BSU37660	pta	3865355	3866326	lower	3866425	TGAAAGCGCTATAA	9.83
BSU28810	abnA	2949053	2950024	lower	2950061	TGTAAGCGCTTTCT	9.8
BSU02970	yceK	320421	320723	lower	320815	TGAAAACGCTTTTA	9.76
BSU08180	malA	890022	891371	upper	890008	TGTAAACGTTATCA	9.74
BSU34160	yvfK	3507253	3508518	lower	3508556	TTAAAGCGCTTTCA	9.74
BSU38130	ywcE	3914009	3914272	upper	3913988	TGTAAACGTTATCA	9.74
BSU03040	amyE	327618	329597	upper	327507	TGTAAGCGTTAACA	9.72
BSU19120	yozA	2084786	2085109	lower	2085033	TCAAAGCGCTTTCA	9.7
BSU05810	gmuB	626622	626933	upper	626603	TGTAAGCGTTTTAA	9.67
BSU12300	uxaC	1300450	1301871	upper	1300501	TGAAACCGCTGTCA	9.67
BSU39070	bglS	4011842	4012570	lower	4012603	AGAAAACGCTTTCA	9.67
BSU39340	hutP	4040501	4040953	upper	4041666	TGAAACCGCTTCCA	9.65
BSU06230	ydjK	676442	677863	upper	676283	TGAAATCGCTTCCA	9.63
BSU02490	ycbF	271800	273167	upper	271783	TGAAAGCGCTTTAT	9.59
BSU08100	acoR	883758	885575	upper	883705	TGAAAGCGCTTTAT	9.59
BSU21840	ypjP	2298535	2299146	lower	2299284	TGTAAGCGTTTTTA	9.59
BSU38810	msmX	3984133	3985230	lower	3985264	AGAAAGCGTTTACA	9.59
BSU17630	yncC	1896424	1897839	upper	1896328	TGTAAACGGTTACA	9.57
BSU35910	rbsR	3701411	3702391	upper	3701391	TGTAAACGGTTACA	9.57
BSU39000	yxjC	4002716	4004134	lower	4004174	TGTAAACGCTTTCT	9.57
BSU12320	yjmC	1303423	1304436	upper	1303437	TGAAAACGATAACA	9.54
BSU04160	mtlR	467130	469214	upper	467045	TGAAAGCGTTTTAT	9.52
BSU06660	opuE	726840	728318	lower	728541	TGAAAGCGTTTTAT	9.52
BSU28800	araA	2947385	2948875	lower	2948912	TGAAAGCGTTTTAT	9.52
BSU24800	yqgW	2565715	2565888	upper	2565641	TGAAAACGCTATCG	9.48
BSU37790	rocG	3880740	3882014	lower	3882063	TTAAAGCGCTTACA	9.48
BSU18250	yngI	1954525	1956174	lower	1956214	TGTAAACGCTTTCC	9.46
BSU23590	ansR	2456990	2457340	upper	2456695	TGTAATCGTTATCA	9.46
BSU26860	yraO	2744163	2745479	lower	2745505	TGAAAGCGCATTCT	9.46
BSU35900	ywsC	3699446	3700627	lower	3700851	TGAAAGCGCATTCT	9.46
BSU02460	ycbC	267890	268816	upper	267850	TAAAAGCGCTTACA	9.43
BSU06310	gabP	685155	686564	lower	686705	TGAAAGCGCAAACA	9.43
BSU19370	odhA	2108774	2111608	lower	2111708	TGGAAGCGTTTTTA	9.43
BSU28510	xsa	2913661	2915148	lower	2915247	TAAAAGCGCTTACA	9.43
BSU28680	ysfC	2933185	2934597	upper	2933166	TGAAAGCGTTTTTT	9.43
BSU37650	ywfK	3864309	3865208	lower	3865192	TGAAAACGTTTATA	9.43
BSU08260	yfiG	900080	901528	upper	899993	AGAAAGCGGTTACA	9.41
BSU22090	kdgT	2321972	2322964	lower	2323244	TGGAAGCGCTGACA	9.41
BSU34120	yvfO	3501651	3502940	lower	3502975	TGAAAACGCTTGCT	9.41
BSU39330	yxiA	4039466	4040875	lower	4040920	TGTAAGCGTTTAAA	9.41
BSU14900	ctaD	1561569	1563437	upper	1561586	TGAATGCGCTTACA	9.39
BSU07610	citM	834383	835684	upper	834365	TGTAAGCGGATTCA	9.37
BSU10560	yhjM	1129715	1130704	upper	1129684	TGAAATCGGTAACA	9.37
BSU18410	ggt	2004677	2006440	upper	2004626	TGAAAACGCTGTAA	9.37
BSU31390	yugI	3225178	3225570	lower	3226018	TGAAATCGGTCTCA	9.37
BSU33520	yvgZ	3443896	3444201	lower	3444343	TAAAAGCGTTATCA	9.37
BSU12330	yjmD	1304442	1305461	upper	1304456	TGAAAGCGGTTCAA	9.35
BSU14380	fruR	1507578	1508333	upper	1507563	TGAATACGTTTTCA	9.35
BSU23560	mleN	2452800	2454206	lower	2454244	TGAAAGCGTTTTAG	9.35
BSU27320	greA	2791494	2791967	lower	2791897	TGAAAACGGTTAAA	9.35
BSU28670	ysfB	2931976	2933082	upper	2931883	TGAAAACGCTTGAA	9.35
BSU29690	acuA	3040092	3040724	upper	3040031	TGAAAACGCTTTAT	9.35
BSU30980	glgB	3169763	3171646	lower	3171732	TATAAGCGCTTTCA	9.35
BSU00480	yabJ	55295	55672	upper	55031	TGAAAACGGGTTCA	9.33
BSU12000	manR	1270631	1272577	upper	1270566	TGTAAACGGTTTCT	9.33
BSU22130	kduI	2325854	2326681	upper	2325803	TGAAACCGTTACCA	9.33
BSU24170	mmgA	2512861	2514042	lower	2514078	TGTAAGCGCTGTCT	9.33
BSU39600	yxeC	4066607	4067005	lower	4067246	TGCAAGCGCTGACA	9.33
BSU03380	yckB	367995	368858	lower	368938	TGAAAACGCGATCA	9.3
BSU07050	yesW	770234	772096	upper	770228	AGTAAGCGCTTACA	9.3
BSU09810	yhaZ	1055143	1056216	lower	1056402	TGTAGGCGCTTTCA	9.3
BSU10770	wprA	1153789	1156473	upper	1153731	TGTAAGCGGTATCT	9.3
BSU13880	glcT	1456092	1456958	upper	1455711	AGAAAGCGATTACA	9.3
BSU34570	yvdK	3549228	3551501	lower	3551977	TGAAAACGCCATCA	9.3
BSU34610	yvdG	3554553	3555806	lower	3555869	TGTAACCGCTTTCT	9.3
BSU38050	sacP	3903646	3905031	lower	3905205	CGAAAACGCTATCA	9.3
BSU00980	sigH	116600	117256	upper	116510	TGAAAACGTTTGAA	9.28
BSU25190	cccA	2599523	2599885	lower	2600072	TGTAAGCGTATACA	9.28
BSU28690	ysfD	2934594	2935928	upper	2934513	TGAAAGCGTTGAAA	9.28
BSU39060	citH	4010404	4011684	upper	4010372	TGGAAGCGCTTACC	9.28
BSU03210	ycgN	345479	347026	upper	345547	TGGAAGCGTTTAAA	9.26
BSU39760	iolA	4082920	4084383	lower	4084488	TGAAAGCGTTTAAT	9.26
BSU01510	ybaJ	155156	155923	upper	155106	GGAAAGCGATATCA	9.24
BSU07100	lplA	779529	781037	upper	779475	TGTAAGCGCTTTAT	9.24
BSU20940	yopC	2213536	2214864	lower	2214794	TGAAAGAGCTTGCA	9.24
BSU24390	spoIIIAE	2534326	2535525	lower	2535525	TTGAAGCGCTTTCA	9.24
BSU28910	ysbA	2955209	2955649	lower	2955716	TGTAAGCGCTTTAT	9.24
BSU30660	ytkA	3136938	3137375	lower	3137421	TGTAAGCGTTTGCT	9.24
BSU33960	araE	3484072	3485466	lower	3485503	TGAAAACGCTTTAC	9.24
BSU31220	yuxG	3201860	3203929	lower	3203971	TGAAAACGGATACA	9.22
BSU40280	yycO	4138800	4139537	lower	4139650	TGTAAACGATTTCT	9.22
BSU03900	gabT	441571	442881	upper	441139	TGAAAACGATATCC	9.2
BSU06370	pbuG	694662	695984	upper	694676	TGAAAACGTTTTTT	9.2
BSU09290	glpK	1003344	1004834	upper	1002906	TGCAAACGTTTTAA	9.2
BSU17660	yncF	1900080	1900514	upper	1899834	TGAAAGCATTTCCA	9.2
BSU21750	ypmQ	2291703	2292284	lower	2292322	AGAAAGCGTTTTTA	9.2
BSU21930	cspD	2307905	2308105	upper	2307735	TAAAAGCGGTTACA	9.2
BSU27760	csbX	2837469	2838776	lower	2839210	TGAAAACGGTGCCA	9.2
BSU36230	ywqF	3729488	3730810	lower	3731246	TGAAAGCATTTTCT	9.2
BSU39420	dra	4051602	4052273	lower	4052239	TGAAACCGCATACA	9.2
BSU02150	ybeF	235625	235873	upper	235486	TGATAGCGCTTTCT	9.17
BSU10850	yisS	1164370	1165398	upper	1164330	AGAAAACGCTTTCT	9.17
BSU13340	ykoM	1398496	1398960	upper	1398571	TGCAAGGGCTTTCA	9.17
BSU13450	sigI	1411892	1412647	upper	1411680	TTGAAGCGTTTTCA	9.17
BSU29210	accD	2988693	2989565	lower	2989770	TGAATGCGCTGTCA	9.17
BSU30170	ytcP	3087321	3088181	lower	3088223	TGATAACGCTTACA	9.17
BSU02430	ybgJ	264191	265174	lower	265254	TGAAAGCGTTTAAC	9.15
BSU03020	ycgA	325339	326772	upper	325188	TGAAAGCTTTTGCA	9.15
BSU06970	yesO	761662	762945	upper	761644	TGTAAGCACTTACA	9.15
BSU24780	yqgY	2564638	2564883	upper	2564580	TGAAAATGTTTACA	9.15
BSU28230	tig	2886315	2887589	lower	2887801	TGAAAGCGCTATGT	9.15
BSU28710	cstA	2936382	2938178	lower	2938177	TGAATGCGGTTACA	9.15
BSU31330	yugN	3219837	3220241	lower	3220355	TGAATGCGCTTTCT	9.15
BSU34190	yvfH	3510780	3512471	upper	3510743	AGAAACCGCTTACA	9.15
BSU02590	ycbP	281769	282155	lower	282145	TGAAAGCGCTCGCT	9.13
BSU05720	ydhE	618095	619282	upper	618172	CGAAAGCGTTTTCC	9.13
BSU14800	ylaJ	1548681	1549310	lower	1549339	TGAAAGCATTTTAA	9.13
BSU22220	yprA	2334581	2336830	lower	2336783	TGAAAACGTTGTGA	9.13
BSU40120	yyzE	4122619	4122849	lower	4123069	TGAAAGCGTAACCA	9.13
BSU02810	ycdD	303804	304307	lower	304351	TAAAAGCGTTAACA	9.11
BSU15020	ylbI	1570078	1570563	upper	1569914	TGAAAGCACTTTTA	9.11
BSU18370	yoeA	2000960	2002351	lower	2002384	TAAAAACGATTTCA	9.11
BSU23500	drm	2447246	2448430	lower	2448506	TGAAAACGGTTTAT	9.11
BSU26820	yrpD	2739486	2740193	upper	2739459	TGATAGCGTTTTCT	9.11
BSU14620	slp	1533327	1533701	lower	1534093	TGAAAACGCTTAAT	9.09
BSU18200	yngD	1948313	1949512	lower	1949925	TGTAAACGCTGTCT	9.09
BSU29600	braB	3028297	3029634	upper	3028132	TGAAAGCGGTACAA	9.09
BSU04100	kipR	461615	462367	upper	461350	CGGAAGCGGTTTCA	9.07
BSU11160	yitW	1192254	1192562	upper	1192131	TGAAAACGCTGACC	9.07
BSU15640	yloA	1636131	1637849	lower	1638300	TGAAAGCTCTTTTA	9.07
BSU22960	gudB	2402067	2403350	lower	2403788	TGAAAGCGCGGACA	9.07
BSU26560	yrkC	2714933	2715493	lower	2715654	AGAAAACGATTACA	9.07
BSU28320	ysnD	2897788	2898123	upper	2897549	TGTATACGCTTTCA	9.07
BSU34810	yvcD	3576165	3577619	lower	3577534	TGAAAGCGTATAAA	9.07
BSU17150	pksG	1789943	1791205	upper	1789843	AGAAATCGATTTCA	9.04
BSU30260	msmR	3096782	3097816	upper	3096710	TGTAACCGCTTACT	9.04
BSU00500	gcaD	56352	57722	upper	56198	TGAAAGGGCTGACA	9.02
BSU03100	ycgG	335329	336090	upper	334845	TGAAAACGTTTTTG	9.02
BSU40460	yyzB	4159253	4159456	lower	4159400	TGAAAAAGCTGTCA	9.02
BSU04240	ydzA	475584	475874	lower	475903	TGAAAACGTGTCCA	9
BSU10260	yhfK	1100219	1100863	upper	1100233	TGAAAGTGTTTTTA	9
BSU13890	ptsG	1457187	1459286	upper	1457105	TGTAAACGGTTAAA	9
BSU15110	ylbQ	1577409	1578305	upper	1577296	TGTAAACGCTTTAT	9
BSU38640	yxlH	3966745	3967947	upper	3966702	TTGAAACGCTTTCA	9
BSU39410	nupC	4050340	4051521	lower	4051553	TGTAAGCGAATACA	9
BSU40130	yydK	4123193	4123903	upper	4123145	TGTAAGCGGTTTAT	9
BSU00540	yabK	60130	60360	upper	59692	TTAAACCGCTTACA	8.98
BSU04000	ycsA	452830	453894	upper	452812	AGAAAGCGCTTACG	8.98
BSU06160	gutP	668601	669992	upper	668586	TGAAAACGGATTCT	8.98
BSU16090	sucC	1680431	1681588	upper	1680394	TGAAAGCGCAGTCT	8.98
BSU27070	levD	2762395	2762835	lower	2762914	TGAAAACGCTTAAC	8.98
BSU09280	glpF	1002501	1003325	upper	1002333	TGACACCGCTTTCA	DBTBS
BSU40050	gntR	4113417	4114148	upper	4113537	TGAAAGCGGTACCA	DBTBS
