# Supplementary material for: High- and low-affinity cre boxes for CcpA binding in Bacillus subtilis revealed by genome-wide analysis
Source: BMC Genomics. 2012 Aug 17;13:401. doi: 10.1186/1471-2164-13-401 (PMC3463425; doi:10.1186/1471-2164-13-401)
Supplement: Additional file 4 — List of significantly regulated first genes of operons (1.8 < fold change < −1.8) with cre boxes within −500 and +100 nucleotides from start codon. Significant fold changes are shown in bold. cre box to start codon and transcriptional start site (TSS) distances are calculated from conserved G residue in the middle of cre box to first nucleotide of start codon and to TSS, respectively. For cre box affinity determination criteria see main text. [file 1471-2164-13-401-S4.xls]

## Sheet: Sheet1
Table S4. List of significantly regulated first genes of operons (1.8 < fold change < -1.8) with cre boxes within -500 and +100 nucleotides from start codon. Significant fold changes are shown in bold. cre box to start codon and transcriptional start site (TSS) distances are calculated from conserved G residue in the middle of cre box to first nucleotide of start codon and to TSS, respectively. F…
Gene ID	Gene name	Gene start	Gene stop	Strand	Absolute cre position	cre box sequence	cre box score	Fold change low CcpA induction	Fold change medium CcpA induction	Fold change high CcpA induction	cre box affinity	cre to TSS distance	TSS source reference
BSU28810	abnA	2949053	2950024	lower	2950061	TGTAAGCGCTTTCT	9.8	-1.77916	-1.66956	-2.49182	weak	85	Raposo, 2004
BSU08060	acoA	879002	880003	lower	879432	TGTAAGCGTTTGCT	DBTBS	-1.08257	-1.03416	-1.80138	weak	462	Ould Ali, 2001
BSU08100	acoR	883758	885575	upper	883705	TGAAAGCGCTTTAT	9.59/DBTBS	-4.77758	-18.7445	-21.7473	strong	-27	this study prediction
BSU29680	acsA	3038213	3039931	lower	3039924	TGAAAGCGTTACCA	9.83/DBTBS	-2.27848	-2.4728	-2.67571	strong	44	Grundy, 1994
BSU29690	acuA	3040092	3040724	upper	3040031	TGAAAACGCTTTAT	9.35/DBTBS	-2.17203	-4.63405	-7.69907	strong	-26	Grundy, 1994
BSU03040	amyE	327618	329597	upper	327507	TGTAAGCGTTAACA	9.72/DBTBS	-2.57196	-10.7306	-12.9103	strong	4	Nicholson, 1987
BSU39270	bglP	4033778	4035607	lower	4035859	TGAAAGCGTTGACA	9.85/DBTBS	-2.47783	-4.69845	-4.55926	strong	-36	Le Coq, 1995
BSU25190	cccA	2599523	2599885	lower	2600072	TGTAAGCGTATACA	9.28	-2.20551	-1.82355	-2.78156	strong	-29	this study prediction
BSU07610	citM	834383	835684	upper	834365	TGTAAGCGGATTCA	9.37/DBTBS	-2.56792	-2.70876	-2.92609	strong	46	Yamamoto, 2000
BSU29140	citZ	2981151	2982269	lower	2982369	TGTAAGCATTTTCT	DBTBS	-1.52699	-1.84292	-2.11836	weak	88	Jin and Sonenshein, 1994
BSU27760	csbX	2837469	2838776	lower	2839210	TGAAAACGGTGCCA	9.2	-1.41868	-2.78467	-2.07303	weak	-401	Gomez, 1997
BSU28710	cstA	2936382	2938178	lower	2938177	TGAATGCGGTTACA	9.15	-2.19597	-1.8803	-2.43625	strong	32	this study prediction
BSU38760	cydA	3977791	3979197	lower	3979191	TGAAATGAATCGTT	DBTBS	1.63856	1.0245	-2.69727	weak	-21	Winstedt, 1998
BSU04470	dctP	500166	501431	upper	500116	TGAAAACGCTATCA	10.2/DBTBS	-7.4065	-12.2638	-16.635	strong	-14	Asai, 2000
BSU23500	drm	2447246	2448430	lower	2448506	TGAAAACGGTTTAT	9.11/DBTBS	-1.34572	-3.64702	-3.16987	weak	-16	Schuch, 1999
BSU09280	glpF	1002501	1003325	upper	1002333	TGACACCGCTTTCA	DBTBS	-4.32076	-21.9469	-35.5753	strong	-27	Holmberg, 1990
BSU40050	gntR-1	4113417	4114148	upper	4113337	TGAAAGTGTTTGCA	DBTBS	-1.31482	-2.75611	-3.21311	weak	-41	Fujita, 1986
BSU40050	gntR-2	4113417	4114148	upper	4113537	TGAAAGCGGTACCA	DBTBS	-1.31482	-2.75611	-3.21311	weak	148	Fujita, 1986
BSU39340	hutP	4041483	4041938	upper	4041654	TGAAACCGCTTCCA	DBTBS	-1.26471	-1.87242	-2.55011	weak	209	Wray and Fisher, 1994
BSU28310	ilvB	2895248	2896972	lower	2897536	TGAAAGCGTATACA	DBTBS	3.02451	6.20039	2.70863	activated/strong	88	Grandoni et al., 1992
BSU28560	lcfA	2918646	2920328	lower	2919902	TGAAAACGTTATCA	DBTBS	-1.37973	-2.62174	-2.59986	weak	450	Tojo, 2011
BSU27070	levD	2762395	2762835	lower	2762914	TGAAAACGCTTAAC	8.98/DBTBS	-1.53207	-1.22333	-2.19975	weak	-45	Martin, 1989
BSU08180	malA	890022	891371	upper	890008	TGTAAACGTTATCA	9.74/DBTBS	-1.68031	-2.00979	-2.59454	weak	6	Yamamoto, 2001
BSU12000	manR	1270631	1272577	upper	1270566	TGTAAACGGTTTCT	9.33	-2.03814	-3.731	-7.97417	strong	0	this study prediction
BSU23560	mleN	2452800	2454206	lower	2454244	TGAAAGCGTTTTAG	9.35	-1.49923	-3.45594	-2.38224	weak	21	this study prediction
BSU39760	iolA-1	4082920	4084383	lower	4084488	TGAAAGCGTTTAAT	9.26/DBTBS	-1.7941	-1.8654	-2.14272	strong	93	Yoshida, 1997
BSU28310	iolA-2 (within iolB)	4082920	4084383	lower	4082163	TGAAAACGTTGTCA	DBTBS	-2.20868	-2.52789	-2.40297	strong	2404	Yoshida, 1997
BSU30260	msmR	3096782	3097816	upper	3096710	TGTAACCGCTTACT	9.04	-1.71633	-4.21339	-12.1639	weak	-28	this study prediction
BSU38810	msmX	3984133	3985230	lower	3985264	AGAAAGCGTTTACA	9.59/DBTBS	-1.96605	-2.59762	-3.08826	strong	-15	this study prediction
BSU04160	mtlR	467130	469214	upper	467045	TGAAAGCGTTTTAT	9.52	-1.46474	-2.74003	-2.48171	weak	-16	this study prediction
BSU19370	odhA	2108774	2111608	lower	2111708	TGGAAGCGTTTTTA	9.43	-1.61942	-6.5691	-3.39651	weak	21	Resnecov, 1992
BSU06660	opuE	726840	728318	lower	728541	TGAAAGCGTTTTAT	9.52	2.33046	2.48747	2.32035	activated/strong	-103	von Blohn, 1997
BSU06370	pbuG	694662	695984	upper	694676	TGAAAACGTTTTTT	9.2	-1.11926	-1.54024	-1.9148	weak	245	this study prediction
BSU37660	pta	3865355	3866326	lower	3866425	TGAAAGCGCTATAA	DBTBS	1.2683	-3.22098	-2.69027	weak	-55	Presecan-Siedel, 1999
BSU35910	rbsR	3701411	3702391	upper	3701391	TGTAAACGGTTACA	9.57/DBTBS	-6.66749	-15.207	-23.0532	strong	6	O'Reilly, 1994
BSU23150	resA	2420804	2421343	lower	2421433	TAAAAACGCTTTCT	DBTBS	-1.06138	-1.90215	-1.96981	weak	-72	Sun, 1996
BSU37790	rocG	3880740	3882014	lower	3882063	TTAAAGCGCTTACA	9.48	-2.60196	-3.48768	-3.10977	strong	43	Belitsky, 1999
BSU38050	sacP	3903646	3905031	lower	3905205	CGAAAACGCTATCA	9.3	-2.05197	-7.91379	-8.14391	strong	-19	Arnaud, 1996
BSU34200	sigL	3512498	3513808	lower	3513230	GGAAAACGCTTTCA	DBTBS	-1.13163	-3.14722	-3.28123	weak	ND
BSU16090	sucC	1680431	1681588	upper	1680394	TGAAAGCGCAGTCT	8.98	-1.99	-5.8408	-3.36265	strong	0	this study prediction
BSU07800	treP	850367	851779	upper	850685	TGAAAACGCTTGCA	DBTBS	-3.22928	-13.0193	-17.5423	strong	372	Schȍck, 1996
BSU12300	uxaC	1300450	1301871	upper	1301628	TGAAAGCGTTATCA	DBTBS	-2.54963	-3.68559	-8.88012	strong	1237	Mekjian, 1999
BSU10770	wprA	1153789	1156473	upper	1153731	TGTAAGCGGTATCT	9.3	-1.63387	-5.46914	-4.18636	weak	43	this study prediction
BSU28510	xsa	2913661	2915148	lower	2915247	TAAAAGCGCTTACA	9.43	-1.90187	-1.80465	-2.63961	strong	7	Raposo, 2004
BSU17600	xylA	1891908	1893245	upper	1891944	TGGAAGCGCAAACA	DBTBS	-2.4359	-11.9279	-11.1385	strong	144	Gärtner et al., 1988
BSU17570	xynP	1887352	1888743	upper	1887267	TGAAAGCGCTTTTA	10/DBTBS	-3.9793	-10.9927	-17.8738	strong	230	Galinier, 1999
BSU02590	ycbP	281769	282155	lower	282145	TGAAAGCGCTCGCT	9.13	2.54196	3.31684	2.55342	activated/strong	30	this study prediction
BSU03380	yckB	367995	368858	lower	368938	TGAAAACGCGATCA	9.3	-1.41213	-3.53373	-2.10005	weak	-48	this study prediction
BSU04000	ycsA	452830	453894	upper	452812	AGAAAGCGCTTACG	8.98	-1.74928	-6.01659	-10.3497	weak	67	this study prediction
BSU05810	gmuB	626622	626933	upper	626603	TGTAAGCGTTTTAA	9.67	-3.0231	-15.5733	-35.8226	strong	6	Sadaie, 2008
BSU04240	ydzA	475584	475874	lower	475903	TGAAAACGTGTCCA	9	-1.29136	-6.39186	-6.3524	weak	9	this study prediction
BSU06940	yesL	758093	758722	upper	758078	TGAAAGCGTTTTCC	9.98	-1.32956	-1.58925	-2.04637	weak	125	this study prediction
BSU08260	yfiG	900080	901528	upper	899993	AGAAAGCGGTTACA	9.41	-1.61593	-2.68527	-4.58794	weak	38	this study prediction
BSU10850	yisS	1164370	1165398	upper	1164330	AGAAAACGCTTTCT	9.17	-1.90342	-3.54599	-3.66829	strong	74	this study prediction
BSU12330	yjmD	1304442	1305461	upper	1304456	TGAAAGCGGTTCAA	9.35	-2.17924	-2.35963	-8.75984	strong	ND
BSU13340	ykoM	1398496	1398960	upper	1398571	TGCAAGGGCTTTCA	9.17	-2.03746	-3.38962	-3.48747	strong	150	this study prediction
BSU17630	yncC	1896424	1897839	upper	1896328	TGTAAACGGTTACA	9.57	-1.29543	-2.44078	-3.79195	weak	84	this study prediction
BSU19520	yojA	2124850	2126184	lower	2126268	TGAAAGCGCTTTCT	10.2	1.05781	-1.50028	-1.80693	weak	57	this study prediction
BSU24800	yqgW	2565715	2565888	upper	2565641	TGAAAACGCTATCG	9.48	-1.11077	-4.46737	-4.17875	weak	-39	this study prediction
BSU24780	yqgY	2564638	2564883	upper	2564580	TGAAAATGTTTACA	9.15	-1.3862	-5.43569	-4.06097	weak	-38	this study prediction
BSU26820	yrpD	2739486	2740193	upper	2739459	TGATAGCGTTTTCT	9.11	-1.90371	-8.00226	-6.80184	strong	127	this study prediction
BSU28910	ysbA	2955209	2955649	lower	2955716	TGTAAGCGCTTTAT	9.24	1.02163	-3.8344	-7.56804	weak	ND
BSU28680	ysfC	2933185	2934597	upper	2933166	TGAAAGCGTTTTTT	9.43	-1.46586	-1.48737	-2.01098	weak	196	this study prediction
BSU30660	ytkA	3136938	3137375	lower	3137421	TGTAAGCGTTTGCT	9.24	-1.86243	-6.424	-6.83388	strong	ND
BSU31330	yugN	3219837	3220241	lower	3220355	TGAATGCGCTTTCT	9.15	-1.66112	-2.42711	-2.29566	weak	ND
BSU31190	yulD	3199233	3199547	lower	3199584	TGAAAGCGCTATCT	9.89	-2.27278	-4.85289	-5.30989	strong	ND
BSU31220	yuxG	3201860	3203929	lower	3203971	TGAAAACGGATACA	9.22	-1.21251	-4.16696	-6.11894	weak	0	this study prediction
BSU34610	yvdG	3554553	3555806	lower	3555869	TGTAACCGCTTTCT	9.3	-1.37302	-1.52765	-2.05314	weak	-28	this study prediction
BSU34160	yvfK	3507253	3508518	lower	3508556	TTAAAGCGCTTTCA	9.74	-3.99397	-6.14169	-10.6309	strong	5	this study prediction
BSU38640	yxlH	3966745	3967947	upper	3966702	TTGAAACGCTTTCA	9	-1.4119	-1.96319	-2.33117	weak	260	this study prediction
BSU40130	yydK	4123193	4123903	upper	4123145	TGTAAGCGGTTTAT	9	-1.47261	-3.24943	-2.40355	weak	-21	this study prediction
BSU40120	yyzE	4122619	4122849	lower	4123069	TGAAAGCGTAACCA	9.13	-1.16666	-2.9722	-2.13324	weak	0	this study prediction
